# Supplementary material for: Transcriptomic Analyses of Tomato Exhibiting Induced Resistance to Ralstonia solanacearum by Lysobacter enzymogenes JCK1421
Source: Plants (Basel). 2025 Nov 7;14(22):3415. doi: 10.3390/plants14223415 (PMC12655745; doi:10.3390/plants14223415)
Supplement: Supplementary file 1 [file plants-14-03415-s001.zip]

Archive with 2 entries (2 files):
- Supplemetary tables Tables s1 - s7- oct28 - MM - R1.xlsx
- 092225_Supplementary_figures - Oct28 - MM - R1.pdf
