# Supplementary material for: Transcriptomic Analyses of Tomato Exhibiting Induced Resistance to Ralstonia solanacearum by Lysobacter enzymogenes JCK1421
Source: Plants (Basel). 2025 Nov 7;14(22):3415. doi: 10.3390/plants14223415 (PMC12655745; doi:10.3390/plants14223415)
Supplement: Supplementary file 1 [file plants-14-03415-s001.zip › Supplemetary tables Tables s1 - s7- oct28 - MM - R1.xlsx]

## Sheet: Table1
Table 1. Summary of tomato reference genome
Description
Organism	Solanum lycopersicum (tomato)
Genome source	Sol Genomic Network (SGN)1
Genome version	SL4.0
Annotation source	International Tomato Annotation Group (ITAG)
Annotation version	ITAG4.0
Genome statistics
Total scaffold length (bp)	782520033
Number of scaffolds	13
Scaffold L50	6
Scaffold N50 (bp)	65269487
Total contig length (bp)	782475302
Number of contigs	448
Contig L50	37
Contig N50 (bp)	6007830
Total CDS length (bp)	34993605
Number of CDSs	34075
1Available address: https://solgenomics.net/ftp/tomato_genome/annotation/ITAG4.0_release/

## Sheet: Table2
Table 2. KEGG enrichment results in yellow and red modules
Module	KEGG ID	KEGG pathway	Count	P-value
Yellow	map04626	Plant-pathogen interaction	12	6.55948e-08
	map04016	MAPK signaling pathway - plant	10	4.40699e-06
	map04912	GnRH signaling pathway	4	3.12878e-05
	map04075	Plant hormone signal transduction	9	0.000324515
	map00592	alpha-Linolenic acid metabolism	4	0.00355507
	map02010	ABC transporters	3	0.00412128
	map00564	Glycerophospholipid metabolism	6	0.00457786
	map04361	Axon regeneration	3	0.00764519
	map00591	Linoleic acid metabolism	2	0.00865244
	map04976	Bile secretion	2	0.00865244
	map05231	Choline metabolism in cancer	3	0.0125173
	map04540	Gap junction	2	0.0140538
	map04910	Insulin signaling pathway	3	0.0357885
	map00565	Ether lipid metabolism	2	0.0364398
	map04024	cAMP signaling pathway	2	0.0456737
	map05235	PD-L1 expression and PD-1 checkpoint pathway in cancer	2	0.0456737
	map05418	Fluid shear stress and atherosclerosis	2	0.0456737
Red	map04075	Plant hormone signal transduction	7	0.000107232
	map04727	GABAergic synapse	3	0.000380444
	map04626	Plant-pathogen interaction	5	0.00166165
	map04814	Motor proteins	3	0.00280283
	map05418	Fluid shear stress and atherosclerosis	2	0.0126323
	map02024	Quorum sensing	2	0.0222993
	map00040	Pentose and glucuronate interconversions	2	0.0341643
	map04621	NOD-like receptor signaling pathway	2	0.0341643

## Sheet: Table3
Table 3. Hub genes with the highest connectivity in the PPI network
Gene ID	Degree	Module membership	Symbols	Description	KEGG pathway
Solyc02g088090.1.1	13	0.679043	CALM	Calmodulin	Plant-pathogen interaction
Solyc06g005170.3.1	11	0.94546	MPK3	Mitogen-activated protein kinase	MAPK signaling pathway
Solyc03g117980.3.1	9	0.925939	RBOH	Respiratory burst oxidase	Plant-pathogen interaction
Solyc03g098050.3.1	7	0.861308	CALM	Calmodulin	Plant-pathogen interaction
Solyc08g076930.1.1	7	0.740485	MYC2	Transcription factor MYC2	Plant hormone signal transduction
Solyc03g122340.3.1	6	0.842475		Lipoxygenase D	α-Linolenic acid metabolism
Solyc12g009020.2.1	5	0.85416	MKK2	MAP kinase kinase 2	MAPK signaling pathway

## Sheet: TableS1
Table S1. Summary of raw sequencing data
Sample ID	Strand	No. of reads	Average length (bp)	Total length (bp)	GC (%)1	Q30 (%)2
C-1	R1	20824424	151	3144488024	42.4	90.9
	R2	20824424	151	3144488024
C-2	R1	20906640	151	3156902640	43.4	91.1
	R2	20906640	151	3156902640
C-3	R1	20910196	151	3157439596	43.3	90.7
	R2	20910196	151	3157439596
P-1	R1	21074944	151	3182316544	42	90.3
	R2	21074944	151	3182316544
P-2	R1	21069991	151	3181568641	42.2	91.4
	R2	21069991	151	3181568641
P-3	R1	21033522	151	3176061822	42	91.8
	R2	21033522	151	3176061822
T-1	R1	20968673	151	3166269623	42.3	89.8
	R2	20968673	151	3166269623
T-2	R1	20987413	151	3169099363	42.6	91.8
	R2	20987413	151	3169099363
T-3	R1	20792894	151	3139726994	42.6	92
	R2	20792894	151	3139726994
PT-1	R1	20882789	151	3153301139	42.3	91.3
	R2	20882789	151	3153301139
PT-2	R1	20959337	151	3164859887	42.2	92
	R2	20959337	151	3164859887
PT-3	R1	21097501	151	3185722651	41.9	91.5
	R2	21097501	151	3185722651
1GC content
2Ratio of bases that have phred quality score of over 30

## Sheet: TableS2
Table S2. Summary of read pre-processing statistics
Sample ID	Strand	Trimmed reads	Average length (bp)	Total length (bp)	Trimmed/Raw(%)1	Mapped reads	Mapped/Trimmed(%)2
C-1	R1	19933358	147.35	2937112352	93.4051	19213339	96.39
	R2	19933358	147.86	2947432032	93.7333
C-2	R1	19838887	148.48	2945704429	93.31	19271092	97.14
	R2	19838887	147.87	2933565668	92.9254
C-3	R1	19651288	148.33	2914903347	92.3186	19166171	97.53
	R2	19651288	147.69	2902273806	91.9186
P-1	R1	20305381	148.95	3024576754	95.0432	19780479	97.41
	R2	20305381	147.46	2994279169	94.0912
P-2	R1	20422398	148.5	3032708061	95.3212	19817120	97.04
	R2	20422398	148.08	3024090203	95.0503
P-3	R1	20363767	148.27	3019291260	95.064	19724627	96.86
	R2	20363767	148.29	3019817340	95.0806
T-1	R1	19887243	147.3	2929468581	92.5211	18638444	93.72
	R2	19887243	146.53	2913980919	92.032
T-2	R1	20348063	148.73	3026411723	95.4975	19933506	97.96
	R2	20348063	148.45	3020622485	95.3149
T-3	R1	20082667	148.86	2989564533	95.2173	19621386	97.7
	R2	20082667	148.65	2985297863	95.0814
PT-1	R1	20224955	148.51	3003662121	95.2545	19654454	97.18
	R2	20224955	147.87	2990732370	94.8445
PT-2	R1	20349967	148.58	3023559940	95.5353	19804492	97.32
	R2	20349967	148.35	3018824331	95.3857
PT-3	R1	20401970	147.99	3019363189	94.778	19779393	96.95
	R2	20401970	147.97	3018945027	94.7648
1(Total length of trimmed read / total length of raw read)*100
2(Total mapped read / total trimmed read)*100

## Sheet: TableS3
Table S3. RPKM expression of tomato genes across 12 transcriptome datasets
Gene ID	C-1	C-2	C-3	P-1	P-2	P-3	PT-1	PT-2	PT-3	T-1	T-2	T-3
Solyc00g011660.1.1	0.0741629	0.0381421	0.0761062	0.0393438	0.0779931	0.0786382	0.0375122	0.193496	0.0762895	0.118022	0.0361921	0.0365614
Solyc00g013170.1.1	1.37219	0.94096	1.17346	1.21326	1.68357	4.36498	1.85084	1.67073	2.58782	1.45579	1.56249	0.676474
Solyc00g013180.1.1	0.177556	0.255688	0.145767	0.301421	0.522832	0.489502	0.431084	0.296482	0.109588	0.150699	0.138638	0.105039
Solyc00g014790.2.1	0.0380103	0.0390976	0.0390063	0.0806586	0.0399734	0.040304	0.0192259	0.0198343	0.0586504	0.0201631	0.0556481	0.0187386
Solyc00g014850.1.1	0.153691	0.316175	0.157719	0.326136	0.161629	0.488897	0.310953	0.481188	0.316197	0.32611	0.450016	0.151536
Solyc00g015600.1.1	1.85025	2.85475	0.949364	0.981563	1.6215	0.980948	0.623913	1.93096	1.26887	2.6173	1.80587	0.912149
Solyc00g019730.1.1	0.220267	0.339851	0.226039	0.934822	1.27404	1.05102	1.00272	1.03444	0.67975	1.05159	0.752446	0.325767
Solyc00g019750.1.1	0.23899	0.737478	0.490505	1.77499	1.508	0.506823	1.69236	1.74591	0.491686	0.760653	0.466516	0.471277
Solyc00g019950.1.1	0.173495	0.178458	0.267062	0.18408	0.729822	0.459912	0.0877555	0.362128	0.356941	0.368132	0.0846672	0.256594
Solyc00g019970.2.1	0.337625	0.29767	0.148488	0.562921	0.405784	0.511426	0.19517	0.352353	0.595382	0.409366	0.0941506	0.0475557
Solyc00g019980.2.1	0.194459	0.0800084	0.199554	0.618968	0.409003	0.412386	0.0786872	0.284119	0.440077	0.165045	0.037959	0.0766927
Solyc00g019990.1.1	0.222316	0.228675	0.228142	0.707639	0.467596	1.17866	0.224899	0.46403	0.686074	0.471723	0.216984	0.219199
Solyc00g020000.1.1	0.552578	1.42096	0.567057	1.46573	1.74335	2.92961	0.838496	0.576684	0.568423	1.17249	0.269663	0.544829
Solyc00g020010.1.1	0.210564	1.51611	1.29649	1.56387	0.885754	1.11635	1.06505	0.439499	0.866407	0.893571	0.616541	0.415222
Solyc00g020020.2.1	0.264809	0.136192	0.135874	1.40482	1.02111	0.982759	0.17859	0.322421	0.272402	0.421414	0.0861526	0.130548
Solyc00g020030.1.1	0.95596	0.491652	0.245252	1.77499	1.508	2.2807	0.241766	0.997664	0.245843	1.0142	0.699774	0.471277
Solyc00g020040.1.1	0.154187	0.158597	0.237341	1.06336	1.45935	0.653965	0.155978	0.0804567	0.237913	0.0817906	0.0752446	0.30405
Solyc00g021630.1.1	0.146395	0.150582	0.0751156	0.0776633	0.230933	0.232844	0.0740479	0.305563	0.0752965	0.155314	0.071442	0.072171
Solyc00g021640.2.1	0.131133	0.112403	0.112141	0.255078	0.344764	0.16222	0.198985	0.182472	0.157376	0.231871	0.106657	0.0861961
Solyc00g022080.1.1	0.225462	0.231911	0.23137	0.478435	1.18553	0.239067	0.684244	0.705894	0.231927	0.717597	0.220055	0.2223
Solyc00g022100.1.1	0.199574	0.513206	0.512009	1.58812	2.62351	1.37551	0.605678	1.97866	1.02648	1.48213	0.292181	0.295163
Solyc00g025290.1.1	0.39421	0.810972	0.60681	1.46391	1.14007	2.29899	0.897277	0.925667	0.506893	0.522785	0.384756	0.680194
Solyc00g028960.1.1	4.14967	4.90071	4.57384	7.82726	12.607	4.56304	2.17667	3.04753	5.84964	3.09805	5.40019	4.09147
Solyc00g047200.1.1	0.205142	0.422019	0.210517	0.217657	1.51015	1.0876	1.03762	1.28455	0.422048	0.43528	0.200222	1.01132
Solyc00g049210.1.1	0.0270198	0.0555853	0.0277278	0.315351	0.255737	0.114601	0.0546673	0.140993	0.0555892	0.085998	0.184602	0.0532817
Solyc00g052430.2.1	0.134832	0.0462296	0.0230609	0.166901	0.141796	0.190625	0.0227331	0.0234524	0.0231164	0.0953647	0.0877323	0.0664707
Solyc00g094520.1.1	0.516735	0.797273	0.265138	0.548261	1.63027	1.64375	0.522738	0.808916	1.06311	1.09644	0.252171	0.509489
Solyc00g094530.1.1	0.61437	0.126389	0.126094	0.391111	0.25844	0.651443	0.124301	0.384703	0.252795	0.260721	0.119927	0.242302
Solyc00g094540.1.1	0.145283	0.149438	0.14909	0.616585	0.916715	0.462149	0.293941	0.758103	0.149449	0.308269	0.567193	0.143245
Solyc00g118680.2.1	0.049506	0.025461	0.101606	0.446473	0.598721	0.419947	0.225365	0.284161	0.178239	0.105044	0.169115	0.0976234
Solyc00g118690.1.1	1.10303	1.13458	0.754623	3.31592	2.51333	2.72905	1.11584	2.11044	1.70199	0.975196	0.897147	0.362521
Solyc00g125980.1.1	6.35737	5.57044	5.55744	10.2427	9.90473	14.231	4.52567	6.63471	7.2663	7.24431	5.05584	5.33959
Solyc00g125990.1.1	0.222662	0.152687	0.380827	1.18123	1.71718	0.944391	0.525579	1.16188	0.381744	0.236228	0.362202	0.365898
Solyc00g126000.1.1	2.51568	1.94073	1.6135	8.00749	3.63771	6.66872	3.49925	2.62543	2.58782	1.6681	2.76227	2.79046
Solyc00g126010.1.1	2.4866	1.42096	1.9847	8.50121	3.77725	4.68738	3.35398	2.30674	1.98948	1.75873	3.23595	1.9069
Solyc00g142160.1.1	0.150308	0.154607	0.46274	0.797392	0.474212	0.478135	0.304109	0.470596	0.309237	0.478398	0.293406	0.1482
Solyc00g142170.2.1	0.0339474	0.0349185	0.034837	0.144074	0.214204	0.431951	0.103025	0.177142	0.139684	0.216094	0.0662665	0.0669427
Solyc00g180440.1.1	8.1885	10.3815	10.5527	10.1024	9.21219	7.06725	10.9806	8.54572	14.8877	11.9199	10.7801	7.88591
Solyc00g230060.1.1	0.0494803	0.0508956	0.0507769	0.209996	0.208143	0.104932	0.250276	0.0516389	0.0508992	0.052495	0.144881	0.0487864
Solyc00g244280.1.1	0.787879	0.810415	1.07803	2.22919	1.38095	1.39237	0.797032	0.548167	1.8911	2.22902	0.768983	1.03577
Solyc00g244290.1.1	1.65492	2.20292	1.29869	4.23478	1.84276	2.2709	1.57567	2.0319	1.90266	1.54919	0.760108	1.91966
Solyc00g244300.1.1	5.20756	3.82608	2.67201	11.2479	6.06328	8.67712	3.01032	4.46425	4.59162	5.32753	2.72286	2.56727
Solyc00g277510.1.1	172.79	200.594	139.549	241.653	323.968	294.718	190.995	276.353	202.329	162.526	143.22	178.378
Solyc00g316530.1.1	0.810136	0.416654	0.415682	0.859561	1.06497	3.22133	0.409773	1.47959	1.25005	0.429747	0.790705	0.199694
Solyc00g320430.1.1	0.801084	0.549332	0.822075	1.4166	1.40409	1.41571	1.08052	1.11471	1.09874	1.13319	0.260624	0.78985
Solyc00g500003.1.1	0.000677313	0.00139337	0.00139012	0.000718635	0.000712293	0.00359092	0.00205554	0.00141372	0.00139347	0.00143716	0.00462748	0.000667815
Solyc00g500019.1.1	0.410753	0.774588	0.75873	0.79899	0.705546	0.551684	0.526332	0.62872	0.647882	0.435779	0.467719	0.863985
Solyc00g500020.1.1	5.69693	9.24968	7.78621	9.78503	10.6927	8.8308	8.16656	7.06523	10.0913	6.80291	7.62982	9.57163
Solyc00g500021.1.1	177.23	180.617	164.448	261.178	235.327	235.806	180.561	191.131	228.634	134.382	195.691	189.131
Solyc00g500022.1.1	11.6984	8.69051	9.76159	11.4718	11.4948	9.71045	13.0297	11.2838	13.8572	13.6648	12.9171	13.3985
Solyc00g500023.1.1	9.43795	8.51712	7.85291	9.7431	11.2873	10.9437	9.30939	10.2387	10.738	6.93206	6.72197	7.66115
Solyc00g500024.1.1	7.64267	12.0174	9.00009	10.6347	15.0865	10.2295	13.7202	14.8407	11.0517	10.7003	10.3636	12.4768
Solyc00g500025.1.1	1.98633	2.78905	1.48834	2.91037	4.5094	2.90855	3.76364	3.52078	2.23789	2.24115	2.18487	2.33152
Solyc00g500026.1.1	2.91534	4.53296	2.36555	3.52481	7.3439	3.73827	4.59527	5.16521	3.76611	3.16489	3.17628	3.54293
Solyc00g500027.1.1	8.25044	10.3801	8.39666	11.5753	17.4965	11.9295	12.209	14.9436	11.2225	9.54885	8.58496	9.81547
Solyc00g500028.1.1	3.55748	4.97281	4.21235	5.51661	7.67428	4.25577	4.42931	5.33103	4.97316	3.00003	3.82828	6.47556
Solyc00g500029.1.1	4.40904	7.73037	4.83307	5.42226	8.1143	4.25009	7.2986	4.49681	5.66934	8.29223	8.41098	5.13761
Solyc00g500030.1.1	4.36616	8.27299	4.59848	6.70499	8.21664	4.75147	7.09026	7.19469	6.26427	6.09497	7.62575	7.3637
Solyc00g500031.1.1	3.15263	3.97506	4.22669	5.93463	5.66835	4.63689	7.40731	3.92697	4.49841	6.09601	5.60812	5.11386
Solyc00g500032.1.1	6.84747	11.3246	10.747	14.388	15.9554	11.8164	13.1749	10.369	10.911	12.82	12.9733	9.79621
Solyc00g500033.1.1	14.3466	15.1277	12.8915	9.8292	11.6379	9.30704	13.5469	10.3077	12.6444	12.0848	11.4694	12.5994
Solyc00g500034.1.1	3.49426	2.75112	2.61189	4.62286	5.39866	2.6073	4.71313	4.14192	4.17134	3.93599	5.47357	4.42354
Solyc00g500035.1.1	81.3013	84.0862	71.8566	51.5435	62.3634	49.8534	74.7894	56.8761	65.1369	61.9659	58.8595	69.0399
Solyc00g500036.1.1	35.7591	50.8817	42.9345	29.5938	30.8368	26.0363	39.4302	26.9941	38.6237	37.0526	31.5277	34.1999
Solyc00g500037.1.1	0.160818	0.230147	0.258311	0.259654	0.191183	0.229835	0.268786	0.131348	0.208585	0.222543	0.348045	0.241292
Solyc00g500038.1.1	1.67909	5.79543	3.98224	3.60264	3.88477	2.92778	3.43493	2.7648	3.49285	2.81063	1.56598	4.41477
Solyc00g500039.1.1	58.9554	84.4615	38.6039	106.65	172.14	191.006	119.962	158.761	83.5312	88.4746	64.8122	116.324
Solyc00g500040.1.1	0.870638	1.11943	0.670088	0.60044	0.778261	0.692381	1.18901	0.817757	1.16428	0.508025	0.764781	1.28764
Solyc00g500041.1.1	5.97475	5.76983	4.98445	7.93548	9.33457	5.9023	7.10949	5.71952	8.24635	6.54398	5.60071	5.46715
Solyc00g500042.1.1	1.28141	1.07986	1.10902	1.19578	1.02287	0.883994	1.5618	1.07951	1.55637	1.04827	2.03423	1.62877
Solyc00g500043.1.1	0.986766	0.965479	0.864434	0.944825	0.683382	0.510396	1.11996	1.02981	0.693213	0.86815	1.15102	1.04412
Solyc00g500044.1.1	91.7533	130.367	58.1826	151.32	226.377	244.476	157.267	204	111.618	139.149	84.881	154.478
Solyc00g500045.1.1	3.05967	8.02149	6.12652	6.53226	7.45561	6.36991	6.83211	4.90654	7.216	5.34416	4.84361	8.24091
Solyc00g500046.1.1	0.685226	0.827091	0.710356	0.84573	0.919151	0.719161	1.16003	0.861061	0.819956	0.808574	1.1738	0.916908
Solyc00g500047.1.1	32.7849	42.9948	40.8205	36.4529	37.4469	34.185	40.2078	35.1861	39.7309	33.319	38.0101	43.3954
Solyc00g500048.1.1	10.5349	10.3218	8.11627	8.82273	8.05448	7.4913	13.2189	8.80867	9.22916	8.12557	11.5027	9.58582
Solyc00g500049.1.1	50.9263	50.5122	41.4353	38.7496	39.9378	33.8653	37.0929	32.648	40.3377	31.8772	37.7757	48.3471
Solyc00g500050.1.1	66.0008	93.7463	83.3826	34.431	36.5035	28.0866	55.5285	30.9191	46.6505	40.5881	57.2501	84.9722
Solyc00g500051.1.1	8.62738	10.9885	11.9729	12.6862	14.3706	11.9415	10.5141	10.5749	12.0613	8.23157	8.84431	8.87748
Solyc00g500052.1.1	0.477913	1.33627	1.00159	1.03556	1.86172	1.1277	1.72958	1.22934	1.0871	1.49967	1.29424	0.935784
Solyc00g500053.1.1	0.638252	1.67774	0.946077	1.65536	2.23738	1.42873	2.22396	2.44235	1.45901	2.55808	1.45354	0.839069
Solyc00g500054.1.1	14.7525	18.7961	14.5335	23.3535	32.5595	24.9032	19.8786	24.6747	19.5056	17.6755	15.2434	16.0777
Solyc00g500055.1.1	2.77358	7.51267	4.83863	8.33791	16.4314	8.23465	8.97855	9.35913	6.65726	7.25832	5.59459	7.56595
Solyc00g500056.1.1	5.03137	13.8082	8.10089	14.4043	27.8929	12.8085	14.2822	17.8122	10.4405	11.5271	10.1389	11.9316
Solyc00g500057.1.1	4.818	13.6012	7.01343	13.4892	26.1154	12.1755	13.6342	17.056	9.84682	10.741	9.25989	12.4097
Solyc00g500058.1.1	2.58025	3.78528	2.47423	3.23134	3.11386	2.73595	3.63719	3.00182	3.39394	2.28869	3.38534	3.41989
Solyc00g500059.1.1	4.10005	5.32715	3.54315	3.7778	5.44649	3.77543	6.54897	2.92768	4.4396	3.89198	6.10789	6.48937
Solyc00g500060.1.1	2.5402	2.13383	2.6502	2.87485	3.42827	2.73837	3.7689	3.09285	3.22274	1.84156	2.47927	2.58806
Solyc00g500061.1.1	7.83245	15.9064	13.9114	14.7028	12.1442	10.8605	12.1899	9.64129	14.8745	9.26846	11.6629	11.8809
Solyc00g500062.1.1	13.2633	17.9543	15.2801	10.2225	15.2642	9.88437	12.2782	12.2096	14.9951	12.2793	11.4797	13.2624
Solyc00g500063.1.1	45.4581	74.8344	52.967	61.9826	77.9561	50.2487	71.2199	58.7147	58.1657	48.3	49.7004	65.1478
Solyc00g500064.1.1	75.595	130.603	94.4615	88.6141	109.236	61.1846	111.478	72.9908	94.7219	69.5231	76.6509	102.73
Solyc00g500065.1.1	0.656735	0.8444	0.779248	1.15408	1.27339	1.10983	1.03807	1.15659	1.16113	0.674974	0.981507	1.07246
Solyc00g500066.1.1	4.91785	8.34211	7.43726	9.52034	10.2529	6.31242	5.58594	7.20335	8.60894	6.04128	6.65249	10.038
Solyc00g500067.1.1	5.9524	9.43362	7.99593	9.92056	10.9345	8.99333	8.24409	7.11855	10.2489	6.99264	7.65476	9.74795
Solyc00g500068.1.1	179.494	182.558	166.513	265.582	237.84	238.073	181.834	193.1	230.963	136.384	197.042	191.239
Solyc00g500069.1.1	5.4724	6.50845	6.40552	6.71349	6.83409	5.80262	5.70897	5.88961	7.21257	4.17293	6.59298	5.31135
Solyc00g500070.1.1	17.9847	17.0065	14.5753	18.6154	21.2719	21.2148	16.9481	19.0905	20.4907	13.2957	12.1886	14.5675
Solyc00g500071.1.1	7.76796	12.1463	9.06437	10.7676	15.2183	10.3623	13.7835	14.9715	11.0839	10.9662	10.5471	12.6003
Solyc00g500072.1.1	2.91534	4.67244	2.36555	3.59674	7.3439	3.88205	4.59527	5.16521	3.76611	3.16489	3.17628	3.60978
Solyc00g500073.1.1	3.18481	4.10154	3.56054	4.72526	6.97087	4.36538	5.18632	5.21531	4.58126	3.37885	2.90625	4.03368
Solyc00g500074.1.1	4.60945	7.93652	5.03873	5.52858	8.32506	4.25009	8.00819	4.60138	5.66934	8.93009	8.60659	5.33521
Solyc00g500075.1.1	4.36616	8.39117	4.71639	6.70499	8.45831	4.75147	7.09026	7.3146	6.26427	6.33877	7.62575	7.3637
Solyc00g500076.1.1	3.15263	3.97506	4.22669	5.98858	5.72183	4.79864	7.56163	3.92697	4.55071	6.09601	5.65775	5.16399
Solyc00g500077.1.1	6.84747	11.3246	10.747	14.388	16.0966	11.9587	13.3107	10.369	10.911	12.82	13.1044	9.92859
Solyc00g500078.1.1	14.5989	15.5912	13.5018	10.0587	11.9032	9.44082	13.7657	10.6463	13.0152	12.3525	11.8564	12.937
Solyc00g500079.1.1	82.7531	86.6134	75.4094	52.136	63.7727	50.4455	75.6932	58.8575	67.6643	63.5062	60.7125	70.141
Solyc00g500080.1.1	37.7855	52.4756	45.3809	31.6173	32.4664	27.3002	41.2389	28.1137	39.3594	37.4319	32.2257	35.1401
Solyc00g500081.1.1	0.174803	0.258916	0.243961	0.267073	0.20589	0.229835	0.268786	0.175131	0.215778	0.244797	0.334396	0.234398
Solyc00g500082.1.1	1.7164	6.02571	4.09711	3.761	4.00249	3.20474	3.85014	2.72586	3.56962	3.04815	1.67523	4.70909
Solyc00g500083.1.1	60.4722	86.1604	39.3303	109.01	174.586	193.436	121.326	160.801	85.2996	89.7978	65.7663	118.085
Solyc00g500084.1.1	0.941833	1.0495	0.724884	0.541284	0.866664	0.665777	1.19097	0.90101	1.13031	0.499608	0.766037	1.43163
Solyc00g500085.1.1	2.58609	2.29315	1.92175	3.78463	3.56367	2.93125	1.6238	1.02372	4.03623	2.45982	2.17592	2.81359
Solyc00g500086.1.1	5.97475	5.76983	5.02856	8.02669	9.24416	5.92509	7.02253	5.76438	8.20214	6.56678	5.51681	5.53072
Solyc00g500087.1.1	2.41196	3.84245	2.35442	4.86855	5.19679	2.83821	4.46338	4.5739	3.7822	3.02701	4.33501	3.74121
Solyc00g500088.1.1	0.731927	0.867428	0.60415	0.709052	0.702794	0.42179	0.949681	0.664223	0.621973	0.844044	0.96285	0.831481
Solyc00g500093.1.1	0.102516	0.0790861	0.0263005	0.0815776	0.0269526	0.0271755	0.103707	0.080241	0.0527277	0.135952	0.0750428	0.0758086
Solyc00g500095.1.1	0.0524388	0.0539388	0.134532	0.0556381	0.055147	0.111206	0.053048	0.109453	0.0539425	0.0834506	0.0255906	0.0258517
Solyc00g500096.1.1	0.0152078	0.0156428	0.062425	0.0484067	0.0159932	0.0645018	0.0461533	0.0317424	0.0312877	0.0322686	0.0445291	0.0149945
Solyc00g500098.1.1	0.265054	0.272635	0.181333	0.421836	1.90474	0.936826	0.268133	0.691541	0.499866	0.609272	0.603625	0.348449
Solyc00g500099.1.1	0.391787	0.60449	0.60308	1.35099	1.85409	1.03857	0.198169	0.306659	0.302266	0.831314	0.669183	0.386293
Solyc00g500100.1.1	0.209296	0.107641	0.134238	0.44413	0.825394	0.554814	0.449921	0.682583	0.296034	0.471852	0.306415	0.335337
Solyc00g500101.1.1	0.352319	0.483196	0.361551	1.12144	1.23505	0.871686	0.356412	1.59332	0.604037	1.37055	0.229246	0.81055
Solyc00g500102.1.1	0.213702	0.439629	0.292402	1.20928	1.57317	0.755325	0.50443	0.669074	0.366383	1.05804	0.62573	0.42141
Solyc00g500103.1.1	0.302519	0.343927	0.294107	0.658844	0.853962	0.523368	0.434889	0.265866	0.262058	0.422303	0.326344	0.25118
Solyc00g500104.1.1	0.6647	0.248623	0.248043	1.28228	0.571933	1.66592	0.122259	0.630634	0.3108	0.192327	0.353868	0.11916
Solyc00g500105.1.1	0.731383	0.752303	0.13245	0.821651	1.94551	1.64227	0.870446	1.12248	0.708099	0.684656	0.251944	0.551449
Solyc00g500106.1.1	0.117874	0.42436	0.241926	0.875459	1.67348	0.87491	0.238487	0.922624	0.363763	0.437696	0.287618	0.232442
Solyc00g500107.1.1	0.142045	0.292215	0.364417	0.376776	0.597522	0.677772	0.215542	0.518844	0.365294	0.301398	0.138638	0.0700263
Solyc00g500108.1.1	0.202534	0.208327	0.207841	1.28934	0.425987	1.50329	0.61466	0.422739	0.625025	0.429747	0.395353	0.199694
Solyc00g500110.1.1	0.0859676	0.0884266	0.0882203	0.228031	0.135611	0.18231	0.0434831	0.044859	0.0884328	0.0456027	0.0839058	0.084762
Solyc00g500111.1.1	0.0890923	0.0458203	0.0914268	0.378111	0.702701	0.236171	0.0901272	0.325426	0.13747	0.0945204	0.173911	0.0439214
Solyc00g500112.1.1	0.567672	0.233564	0.116509	0.602305	2.14916	0.722313	0.229707	0.355462	0.35037	0.240903	0.554057	0.223885
Solyc00g500113.1.1	0.0469068	0.0482485	0.0481359	0.298611	0.0986585	0.0994746	0.142355	0.0489531	0.144755	0.0497646	0.0915635	0.046249
Solyc00g500116.1.1	0.0979467	0.302245	0.100513	0.415689	0.927047	0.415429	0.0990845	0.10222	0.302266	0.103914	0.191195	0.193146
Solyc00g500117.1.1	0.183536	0.107878	0.161439	0.361647	0.716911	0.444825	0.371336	0.601991	0.296684	0.389436	0.332678	0.232666
Solyc00g500118.1.1	0.11744	0.483196	0.241034	1.86907	2.09958	0.996212	0.475216	1.47076	1.08727	1.37055	0.573116	0.926343
Solyc00g500119.1.1	0.213702	0.512901	0.292402	1.5116	1.723	0.90639	0.648553	0.892099	0.366383	1.05804	0.695255	0.42141
Solyc00g500123.1.1	5.67386	5.6593	4.83006	7.73025	8.99554	5.6972	6.97904	5.60737	8.11371	6.42998	5.39095	5.38239
Solyc00g500124.1.1	2.29008	3.80517	2.2597	4.61037	5.09458	2.73958	4.42545	4.47355	3.62422	3.02143	4.32702	3.56063
Solyc00g500125.1.1	1.08158	1.01869	0.89596	1.0093	0.863356	0.594149	1.30506	0.870372	1.17962	0.843326	1.64069	1.38762
Solyc00g500126.1.1	1.13117	1.01499	0.963227	1.04697	0.809934	0.535916	1.2417	1.08005	0.717971	0.995819	1.22149	1.13904
Solyc00g500127.1.1	4.55219	13.5099	9.57269	9.54106	10.9087	8.94161	9.77634	7.32087	10.2099	7.87769	6.2275	12.6189
Solyc00g500128.1.1	0.783115	1.03566	0.882564	1.03862	1.08092	0.911925	1.35101	0.977815	0.985386	0.97919	1.41265	1.13752
Solyc00g500129.1.1	98.0598	111.002	98.8595	84.5017	90.5575	78.9625	94.5256	84.9171	94.5989	80.4436	91.9205	100.632
Solyc00g500130.1.1	97.1728	100.925	71.4722	132.497	170.887	158.782	98.7573	143.02	105.798	95.2548	75.9793	99.8077
Solyc00g500131.1.1	10.8476	10.6433	8.40499	9.02174	8.25173	7.59074	13.5351	8.93917	9.35779	8.42406	11.6858	9.86322
Solyc00g500132.1.1	56.4555	55.0021	45.6162	43.2266	44.9874	36.8739	40.4784	35.9129	45.2022	36.3539	41.5391	54.0139
Solyc00g500133.1.1	97.6674	140.523	124.446	53.4779	56.7025	42.1299	88.1026	48.049	72.8328	60.8988	90.914	131.512
Solyc00g500134.1.1	10.7475	12.9168	13.8734	15.3043	17.3405	15.3246	12.7607	13.312	14.0814	9.63193	10.9866	10.7641
Solyc00g500135.1.1	0.525031	1.39166	1.02232	1.06413	1.9042	1.14911	1.76362	1.23637	1.10787	1.52109	1.30081	0.962331
Solyc00g500136.1.1	14.8705	19.0591	14.7151	23.6875	32.8284	25.1326	19.9781	24.8389	19.6877	17.759	15.3202	16.2717
Solyc00g500137.1.1	2.77358	7.98815	4.93351	8.436	17.3065	8.23465	9.25913	9.5521	6.94257	7.35641	5.77506	7.56595
Solyc00g500138.1.1	5.16149	14.2543	8.32345	14.8875	28.5315	13.1075	14.8307	18.4006	10.7305	11.7802	10.4564	12.2523
Solyc00g500139.1.1	2.83283	8.76627	4.85331	9.09339	17.5718	7.94218	9.01007	11.6002	6.66777	6.74947	5.85781	8.545
Solyc00g500140.1.1	31.468	31.6325	27.0328	21.1203	29.2072	22.6238	33.16	23.3866	26.6075	24.2802	31.5277	35.1401
Solyc00g500141.1.1	0.125619	0.387636	0.0644553	0.0666414	0.0660532	0.0665996	0.127078	0.327748	0.387663	0.0666362	0.0613031	0.309643
Solyc00g500142.1.1	0.702912	2.06576	1.7518	3.08972	2.64005	2.34246	2.53956	1.15276	3.09886	2.13068	3.13624	3.56428
Solyc00g500143.1.1	0.363944	0.249569	0.248987	0.225253	0.31895	0.225112	0.30681	0.284866	0.405579	0.160883	0.355215	0.388744
Solyc00g500144.1.1	0.650313	0.7804	1.11226	0.344994	0.455932	0.574629	0.438578	0.452455	0.445974	0.689934	1.16365	0.96179
Solyc00g500145.1.1	0.0845982	0.174036	0.0434075	0.179519	0.177935	0.134555	0.128371	0.132433	0.0870241	0.0448763	0.165138	0.0834118
Solyc00g500146.1.1	0.853536	2.19487	1.53283	1.13201	1.42123	0.829621	1.36713	0.890771	0.951179	1.35831	1.04133	0.981827
Solyc00g500147.1.1	0.0330782	0.0510365	0.0678899	0.0526444	0.0173933	0.0701485	0.0167312	0.0517818	0.0170134	0.0350935	0.0322849	0.0163072
Solyc00g500150.1.1	0.119197	0.245213	0.611602	0.252938	0.125353	0.12639	0.361745	0.248794	0.122615	0.126459	0.349015	0.117525
Solyc00g500151.1.1	0.343221	0.353038	0.46344	0.383327	0.379943	0.210697	0.347208	0.282784	0.297316	0.287473	0.405513	0.320597
Solyc00g500152.1.1	2.12187	2.29744	2.75049	2.48831	2.58379	1.421	2.14652	1.74824	1.83808	1.77723	2.28898	2.09212
Solyc00g500155.1.1	0.389658	0.400803	0.266579	0.27562	0.136594	0.413171	0.394184	0.135552	0.267221	0.137799	0.253541	0.256129
Solyc00g500157.1.1	0.358934	0.615334	0.429729	0.253888	0.251647	0.380593	0.181552	0.187296	0.492302	0.507736	0.583875	0.412883
Solyc00g500158.1.1	0.729741	0.469133	0.468039	0.774261	0.767428	0.386888	1.47644	0.666378	0.2815	0.387101	0.445149	0.53963
Solyc00g500168.1.1	0.11394	0.117199	0.058463	0.181338	0.179737	0.120816	0.115264	0.0594555	0.117208	0.0604412	0.111208	0.0561713
Solyc00g500169.1.1	0.309874	0.318737	0.158997	0.438371	1.35782	0.766669	0.339596	0.512037	0.425012	0.465734	0.403256	0.280067
Solyc00g500171.1.1	0.185623	0.190933	0.476218	1.08321	1.9521	0.88571	0.845008	0.581163	0.381892	0.0984664	0.362343	0.27453
Solyc00g500172.1.1	0.25744	0.441339	0.264186	0.728389	0.812206	0.181983	0.520861	0.447784	0.44137	0.455208	0.335021	0.25383
Solyc00g500181.1.1	0.417855	0.310416	0.119112	0.886696	0.63474	1.13229	0.234839	0.339177	0.214919	0.221657	0.249232	0.16022
Solyc00g500182.1.1	1.09091	0.914314	0.456091	1.92911	2.80439	2.99895	1.59406	1.68667	1.12219	1.15737	0.749265	0.836586
Solyc00g500183.1.1	0.0742589	0.050922	0.0508032	0.0525263	0.39047	0.209973	0.100162	0.206663	0.203702	0.157567	0.169115	0.146435
Solyc00g500184.1.1	0.48732	0.417716	0.375067	0.861752	0.683317	0.645909	0.369736	0.635724	0.45952	0.430843	0.594541	0.480486
Solyc00g500185.1.1	0.12399	0.15942	0.254477	0.460439	0.293384	0.361547	0.188145	0.485245	0.318863	0.32886	0.514318	0.152814
Solyc00g500186.1.1	0.766813	1.41317	0.885269	1.05089	1.27682	0.948599	0.937329	0.733576	0.591601	1.05081	0.779606	1.41761
Solyc00g500187.1.1	1.00716	0.625896	0.710564	1.46933	1.45636	1.66864	0.827821	0.547445	0.84178	0.734607	0.532459	0.434452
Solyc00g500188.1.1	0.278435	0.190933	0.571462	1.08321	2.0497	0.88571	0.845008	0.581163	0.381892	0.0984664	0.271757	0.27453
Solyc00g500189.1.1	0.343253	0.617875	0.352248	0.910487	1.17319	0.454958	0.607671	0.537341	0.529644	0.54625	0.418776	0.25383
Solyc00g500190.1.1	0.161153	0.331525	0.148838	0.188083	0.118633	0.187965	0.19563	0.218638	0.298393	0.188069	0.283118	0.349565
Solyc00g500191.1.1	0.811331	0.870822	0.687793	0.748548	0.593553	0.561059	1.03487	0.662655	0.653162	0.935612	1.10174	0.834734
Solyc00g500192.1.1	2.20064	3.59156	2.28842	4.45188	4.84459	2.7379	4.51178	4.53205	3.71255	2.92619	4.18118	3.58738
Solyc00g500193.1.1	5.65237	5.48245	4.71978	7.29699	8.74692	5.60605	6.60944	5.56251	7.87052	6.27037	5.24411	5.29763
Solyc00g500194.1.1	2.01727	1.78678	1.38008	2.61597	2.53395	2.19841	1.6439	1.22807	3.05503	1.72403	1.75012	2.09948
Solyc00g500195.1.1	1.78263	2.27691	1.72883	1.2055	1.56568	1.10089	1.98169	1.43107	1.83375	1.24697	1.62516	2.43364
Solyc00g500196.1.1	24.9853	38.3475	16.8752	39.5056	67.7671	70.3225	41.5605	53.6951	32.2203	34.3914	20.7136	42.6881
Solyc00g500197.1.1	4.25369	11.9747	8.46226	8.35338	9.6923	8.46683	8.83268	6.73676	9.2503	7.08596	5.86332	11.2577
Solyc00g500198.1.1	0.755147	0.985317	0.839512	0.95701	1.06622	0.867441	1.31564	0.948627	0.963808	0.912427	1.35123	1.10305
Solyc00g500199.1.1	85.6792	98.9639	87.3553	75.6137	81.4888	71.2556	82.0634	76.3675	83.1938	71.2295	83.2635	89.4576
Solyc00g500200.1.1	96.6322	100.555	71.2873	131.971	170.129	158.257	98.575	142.409	105.335	94.9681	75.7155	99.0526
Solyc00g500201.1.1	10.785	10.4826	8.37291	8.92223	8.12023	7.59074	13.4719	8.90655	9.29348	8.35773	11.6858	9.80157
Solyc00g500202.1.1	55.2914	54.4035	45.2429	42.2232	44.0693	36.4882	40.0368	35.3814	44.4538	35.3505	40.9711	53.0814
Solyc00g500203.1.1	94.78	135.648	120.968	51.2802	55.0522	40.4327	85.8802	46.2476	70.9281	59.3339	88.3716	128.696
Solyc00g500204.1.1	10.6909	12.8586	13.8154	15.1842	17.1323	15.1747	12.7321	13.3415	14.1105	9.63193	10.9314	10.7641
Solyc00g500205.1.1	0.491375	1.32935	0.973964	1.01414	1.79801	1.09915	1.68191	1.19422	1.04555	1.4354	1.22854	0.922511
Solyc00g500206.1.1	13.9853	17.6023	14.049	22.3518	31.2976	23.9854	19.1025	23.7715	18.6153	17.2164	14.4946	15.3213
Solyc00g500207.1.1	2.77358	7.89306	4.93351	8.436	17.2092	8.23465	9.07208	9.45561	6.94257	7.35641	5.77506	7.56595
Solyc00g500208.1.1	5.1398	14.1874	8.30119	14.7494	28.4175	12.9465	14.6771	18.1517	10.6413	11.6652	10.3082	12.1668
Solyc00g500209.1.1	4.92413	13.7977	7.1659	13.6919	26.4055	12.288	13.8919	17.1003	10.0215	10.9437	9.30132	12.619
Solyc00g500210.1.1	2.62255	4.00283	2.51763	3.5455	3.20282	2.7808	3.63719	3.13425	3.48096	2.28869	3.42662	3.545
Solyc00g500211.1.1	4.31585	5.43814	3.65387	3.7778	5.67342	3.77543	6.54897	2.92768	4.4396	3.89198	6.3185	6.70213
Solyc00g500212.1.1	3.02372	2.87096	3.28197	3.70176	4.34176	3.45281	4.88238	3.76248	4.12729	2.22088	3.23497	3.32531
Solyc00g500216.1.1	0.0694402	0.0952352	0.0475065	0.0736767	0.0486843	0.049087	0.0234156	0.096626	0.0952419	0.0982279	0.0677748	0.0228221
Solyc00g500221.1.1	0.0506872	0.104274	0.0520153	0.107559	0.0533049	0.107492	0.051276	0.158695	0.156422	0.107551	0.148414	0.0499763
Solyc00g500222.1.1	0.145062	0.149211	0.148863	0.230868	0.152554	0.230724	0.0733737	0.302781	0.149222	0.230851	0.141583	0.214542
Solyc00g500224.1.1	0.168898	0.0651482	0.0433308	0.224002	0.222025	0.246248	0.0427149	0.0440664	0.0651528	0.134391	0.144241	0.0832645
Solyc00g500225.1.1	0.160396	0.329968	0.246898	0.425454	0.674718	0.510224	0.324518	1.33915	0.0824977	0.340337	0.234824	0.0790733
Solyc00g500226.1.1	0.529505	0.356118	0.208992	1.01558	1.28504	1.42524	0.76228	0.828907	0.46089	0.540159	0.357788	0.361439
Solyc00g500227.1.1	0.394641	0.334295	0.119112	0.935957	0.63474	1.10768	0.234839	0.339177	0.214919	0.197028	0.271889	0.16022
Solyc00g500228.1.1	0.267883	0.32803	0.287993	0.866214	1.07321	0.622201	0.438754	0.532513	0.275565	0.527808	0.286359	0.301859
Solyc00g500235.1.1	0.00786928	0.0404718	0.0484529	0.13359	0.107584	0.0750972	0.0796069	0.114976	0.0647595	0.100185	0.0537638	0.0387946
Solyc00g500236.1.1	0.0192234	0.0233683	0.0269006	0.0500633	0.044108	0.0407667	0.0335897	0.0583621	0.0485376	0.0667459	0.0221736	0.0223999
Solyc00g500238.1.1	0.2447	0.167799	0.334816	1.47123	3.77428	1.12435	0.742627	0.595874	0.167811	0.692289	0.159221	0.482536
Solyc00g500240.1.1	0.0808765	0.124785	0.0414979	0.429053	0.722953	0.300149	0.20454	0.464226	0.124793	0.171608	0.0789368	0.279098
Solyc00g500241.1.1	0.211029	0.0651194	0.0433117	0.335855	0.221927	0.223763	0.021348	0.0660704	0.086832	0.134332	0.144177	0.104035
Solyc00g500242.1.1	0.190684	0.0653792	0.0652267	0.202317	0.267375	0.269587	0.0642995	0.132668	0.130768	0.134867	0.124073	0.0626698
Solyc00g500243.1.1	1.33438	0.915028	0.491558	1.59729	2.08694	1.52373	1.31526	1.14264	1.26705	1.37937	1.00182	0.877108
Solyc00g500244.1.1	0.352319	0.483196	0.361551	1.61986	1.72907	0.871686	0.356412	0.980505	0.966459	0.872165	0.573116	0.81055
Solyc00g500245.1.1	0.15174	0.0993236	0.113248	0.292722	0.594784	0.365673	0.279095	0.403096	0.170281	0.336604	0.201955	0.217617
Solyc00g500249.1.1	0.0498155	0.0512404	0.0255604	0.290701	0.235747	0.105643	0.0503942	0.129972	0.051244	0.0792759	0.170173	0.0491169
Solyc00g500250.1.1	0.440045	0.764792	0.560577	0.54739	0.750008	0.530957	0.521908	0.490914	0.3434	0.611742	0.414681	0.882709
Solyc00g500251.1.1	0.986175	0.58273	0.689032	1.44707	1.43429	1.66864	0.785369	0.525547	0.798612	0.645564	0.51198	0.434452
Solyc00g500252.1.1	0.185623	0.190933	0.476218	0.98474	2.0497	0.88571	0.845008	0.581163	0.381892	0.0984664	0.271757	0.27453
Solyc00g500253.1.1	0.343253	0.529607	0.352248	0.910487	1.08294	0.363966	0.607671	0.537341	0.44137	0.455208	0.335021	0.25383
Solyc00g500254.1.1	0.217759	0.895949	1.00559	1.0397	0.916019	0.346348	0.660865	0.795404	1.00801	0.231026	0.743876	0.858819
Solyc00g500255.1.1	0.0997871	0.102641	0.102402	0.317625	0.314822	0.529043	0.201893	0.10414	0.307945	0.423467	0.194788	0.196775
Solyc00g500256.1.1	0.22346	0.0689554	0.045863	0.284511	0.5875	0.284333	0.226055	0.27985	0.114934	0.189659	0.15267	0.0881303
Solyc00g500257.1.1	0.506272	0.336958	0.366732	1.04272	1.37802	1.7052	0.723039	0.776997	0.612693	0.631902	0.465063	0.322994
Solyc00g500260.1.1	0.0773326	0.0662872	0.0330662	0.314527	0.413409	0.321163	0.0977887	0.269021	0.119325	0.123066	0.113217	0.108018
Solyc00g500261.1.1	0.0867477	0.267687	0.267062	0.27612	0.912278	0.36793	0.351022	1.35798	0.17847	0.184066	0.254002	0.256594
Solyc00g500262.1.1	0.448043	0.251377	0.188093	0.864322	0.942363	1.20929	0.597462	0.701383	0.398042	0.453734	0.298157	0.34136
Solyc00g500263.1.1	0.256565	0.211123	0.184301	0.680544	0.485667	0.788935	0.207636	0.481963	0.184745	0.0272196	0.200329	0.15178
Solyc00g500271.1.1	0.265054	0.272635	0.181333	0.328095	1.85828	0.843144	0.268133	0.599336	0.454423	0.515538	0.603625	0.304893
Solyc00g500272.1.1	0.29384	0.503742	0.60308	1.24707	1.75109	0.934714	0.198169	0.306659	0.302266	0.831314	0.669183	0.386293
Solyc00g500273.1.1	0.421747	0.289207	0.288532	1.19327	1.18274	0.894393	0.568862	1.17372	0.289227	0.59659	0.548843	0.277222
Solyc00g500274.1.1	0.209296	0.107641	0.134238	0.499646	0.880421	0.582555	0.449921	0.709887	0.322947	0.527364	0.331949	0.361132
Solyc00g500275.1.1	0.352319	0.603995	0.361551	1.99367	1.72907	0.871686	0.475216	1.83845	1.20807	1.37055	0.458493	0.81055
Solyc00g500276.1.1	0.213702	0.439629	0.146201	0.982539	1.723	0.90639	0.432369	0.817757	0.366383	0.831314	0.695255	0.42141
Solyc00g500277.1.1	0.190684	0.0653792	0.0652267	0.202317	0.267375	0.20219	0.0642995	0.132668	0.130768	0.0674337	0.124073	0.0626698
Solyc00g500278.1.1	0.312877	0.396094	0.271679	0.255358	0.303725	0.255198	0.4139	0.401879	0.346607	0.306406	0.469805	0.593249
Solyc00g500279.1.1	0.229798	0.177278	0.0589549	0.182863	0.241666	0.121832	0.0581169	0.119911	0.118194	0.304749	0.224287	0.0566439
Solyc00g500280.1.1	1.05228	2.12314	1.45365	2.49062	3.02195	1.41619	2.29279	2.87219	2.04002	1.76047	2.37011	2.51401
Solyc00g500290.1.1	0.542257	1.38762	1.02471	1.1577	2.00287	1.13593	1.87312	1.34577	1.29248	1.63468	1.43285	0.906302
Solyc00g500291.1.1	10.097	12.2767	12.9737	13.9239	16.0317	14.245	12.1026	12.7807	13.325	8.9718	10.2689	10.3458
Solyc00g500292.1.1	93.148	133.969	117.135	49.6152	54.6562	39.8004	84.7055	45.4942	69.7013	57.6358	86.9625	126.468
Solyc00g500293.1.1	59.1473	58.2948	49.4984	46.2371	47.5122	40.4996	43.4959	38.0388	48.6447	38.1291	45.5865	58.7482
Solyc00g500294.1.1	8.91801	9.78624	6.80139	10.0779	13.2141	12.0177	9.14062	11.7873	9.206	7.52248	7.60941	8.97081
Solyc00g500295.1.1	9.87846	10.161	7.63506	8.42471	7.4956	7.15983	12.618	8.41717	8.90759	7.72758	10.8925	9.30841
Solyc00g500296.1.1	91.2262	95.3184	67.3577	122.46	162.217	152.525	92.4682	136.297	99.9592	90.8577	72.6816	95.0549
Solyc00g500297.1.1	122.957	129.346	115.292	85.3134	101.59	84.1942	115.799	95.2209	106.953	98.8137	99.9522	111.653
Solyc00g500298.1.1	61.9824	92.6905	80.9761	58.3022	60.4201	50.8087	80.428	54.9835	73.569	69.5526	64.335	74.3936
Solyc00g500299.1.1	4.33377	7.88237	6.03798	5.69737	5.09818	4.39403	5.44014	4.39078	5.75152	3.23021	4.62348	5.23988
Solyc00g500300.1.1	2.49997	8.55881	5.55216	5.54252	6.39613	4.82689	6.00169	4.0109	5.60392	4.3545	2.76778	6.54858
Solyc00g500301.1.1	126.338	182.376	80.5286	210.832	333.609	361.174	230.07	303.696	165.017	189.037	124.459	224.172
Solyc00g500302.1.1	0.275493	0.495902	0.212034	0.949976	0.724301	0.657263	0.41804	0.575022	0.425089	0.146139	0.47055	0.475351
Solyc00g500303.1.1	0.119945	0.185063	0.246176	0.636312	0.819906	0.826687	0.728029	0.688475	0.431845	0.50901	0.468272	0.295657
Solyc00g500309.1.1	0.052324	0.0538207	0.0536951	0.138791	0.302645	0.194185	0.185262	0.08191	0.107649	0.222048	0.102138	0.0515903
Solyc00g500311.1.1	0.0471846	0.0485342	0.048421	0.100127	0.148864	0.12508	0.0954655	0.0246215	0.0485376	0.0250297	0.0460529	0.0232614
Solyc00g500312.1.1	0.0340522	0.0467017	0.0582409	0.264951	0.143243	0.204607	0.057413	0.153997	0.0700574	0.0842962	0.0332355	0.0447663
Solyc00g500313.1.1	2.58368	1.59455	2.38624	9.0463	3.80395	4.65729	3.13643	1.88747	2.39199	2.19287	3.53039	1.78321
Solyc00g500314.1.1	0.478512	0.328132	0.436489	1.86159	1.56559	1.52216	0.752998	0.887799	0.601618	0.451258	0.674606	0.629068
Solyc00g500315.1.1	2.56308	2.42263	2.41698	4.55692	4.73525	6.02311	2.10232	3.03637	3.20665	2.79273	2.434	1.84413
Solyc00g500316.1.1	0.496173	0.765548	0.4526	1.49159	0.724719	0.906085	0.474052	0.719192	0.680534	0.555648	0.295945	0.625108
Solyc00g500317.1.1	0.265054	0.272635	0.181333	0.468707	1.90474	0.936826	0.268133	0.82985	0.499866	0.609272	0.603625	0.348449
Solyc00g500318.1.1	0.391787	0.60449	0.60308	1.35099	1.85409	1.03857	0.198169	0.306659	0.302266	0.831314	0.669183	0.386293
Solyc00g500319.1.1	0.530991	1.42006	1.0444	1.07043	1.91722	1.14483	1.79948	1.26532	1.11064	1.49286	1.23518	1.02964
Solyc00g500320.1.1	5.71313	6.25474	6.73356	6.87191	8.38767	7.58735	6.18006	7.20207	6.6334	4.80096	5.5209	5.80033
Solyc00g500321.1.1	14.6612	44.6287	36.4515	17.1998	19.3044	13.9029	27.372	18.7839	22.6838	18.0837	26.9905	42.5442
Solyc00g500322.1.1	29.5654	54.161	47.7451	25.9705	31.4166	23.6654	35.758	21.6026	34.8542	26.9909	33.4838	56.7813
Solyc00g500323.1.1	38.4629	59.3142	52.082	24.7929	27.2148	18.8571	41.0315	22.5677	33.1539	25.4805	42.788	61.1378
Solyc00g500324.1.1	0.68571	0.829792	0.579499	0.670482	0.523168	0.384929	0.816089	0.617401	0.470248	0.698959	0.83986	0.72912
Solyc00g500325.1.1	90.2364	128.738	57.214	148.888	223.541	241.652	155.324	201.327	109.919	137.254	83.3676	152.783
Solyc00g500326.1.1	2.94773	8.05987	5.93507	6.33431	7.41637	6.21165	6.68113	4.78972	7.10085	5.34416	4.77077	8.20412
Solyc00g500327.1.1	0.657258	0.798323	0.717532	0.823474	0.926504	0.689505	1.15295	0.853764	0.819956	0.82341	1.1738	0.882438
Solyc00g500328.1.1	45.5806	55.2475	50.3779	47.9693	49.2301	46.1104	48.0417	46.1548	48.8518	39.4049	51.1004	43.3016
Solyc00g500329.1.1	93.9292	96.3378	69.2069	126.092	164.87	153.91	95.3849	137.661	102.091	92.1004	73.3411	95.8989
Solyc00g500330.1.1	10.2223	10.161	7.82754	8.69006	7.82435	7.25927	12.871	8.67817	8.84328	7.9929	11.0145	9.40088
Solyc00g500331.1.1	56.9647	56.1246	46.5121	44.0757	45.523	37.2596	41.0671	36.5962	45.3519	36.9713	42.1782	54.6595
Solyc00g500332.1.1	85.1319	117.729	104.532	44.3788	46.5983	34.7912	74.0699	40.5359	60.693	51.7137	75.7909	109.003
Solyc00g500333.1.1	13.3479	29.0864	22.4468	10.9287	13.1448	8.71294	19.7081	12.2796	15.1593	11.2553	16.7178	22.7461
Solyc00g500334.1.1	24.197	54.6825	48.9282	24.1556	22.1875	16.6834	33.5217	21.2719	28.9371	29.3386	31.644	47.3627
Solyc00g500335.1.1	9.18698	12.7539	12.856	15.1324	15.8772	14.1011	12.0233	12.4037	12.4243	9.13328	9.9072	9.88161
Solyc00g500339.1.1	0.136957	0.065406	0.0401559	0.243918	0.586408	0.228205	0.0593777	0.132722	0.140884	0.108976	0.0572881	0.0771636
Solyc00g500340.1.1	0.326266	0.251699	0.334816	1.73086	5.3183	1.12435	0.660113	0.510749	0.335622	0.778825	0.0796103	0.482536
Solyc00g500341.1.1	0.0543159	0.0558695	0.0557392	0.461037	0.228484	0.0575935	0.0549469	0.283427	0.0558734	0.172876	0.106026	0.107108
Solyc00g500342.1.1	0.210564	0.16244	0.162061	0.502673	0.553596	0.334905	0.319515	0.604312	0.162451	0.111696	0.154135	0.155708
Solyc00g500343.1.1	0.431585	0.887859	0.66434	1.48822	1.13468	2.40255	0.764047	1.01343	0.55495	0.45788	0.421234	0.638298
Solyc00g500345.1.1	0.606784	0.581585	0.481164	2.12162	3.13259	1.68161	0.837044	1.71267	0.524881	0.555968	0.498012	0.720649
Solyc00g500346.1.1	0.11394	0.117199	0.058463	0.181338	0.179737	0.120816	0.115264	0.0594555	0.117208	0.0604412	0.111208	0.0561713
Solyc00g500348.1.1	0.0498155	0.0256202	0.0255604	0.211419	0.235747	0.105643	0.0503942	0.129972	0.051244	0.0792759	0.170173	0.0245585
Solyc00g500349.1.1	0.766813	1.28171	0.885269	0.983094	1.27682	0.914721	0.872686	0.700232	0.591601	1.05081	0.717238	1.41761
Solyc00g500350.1.1	0.27857	0.191025	0.0476449	0.51724	0.31737	0.566145	0.187871	0.121134	0.119399	0.197028	0.0906297	0.0915545
Solyc00g500351.1.1	0.317085	0.305112	0.167945	0.748828	1.17249	1.12796	0.527716	0.640486	0.431396	0.390663	0.249581	0.252128
Solyc00g500353.1.1	0.0724212	0.0372464	0.0557392	0.0192099	0.0190403	0.0767914	0.0183156	0.0755806	0.0372489	0.0768336	0.0176711	0.0357028
Solyc00g500357.1.1	0.11394	0.117199	0.058463	0.181338	0.179737	0.181224	0.115264	0.0594555	0.117208	0.0604412	0.111208	0.0561713
Solyc00g500358.1.1	1.02758	1.15306	0.958641	3.13866	5.69796	2.90556	1.44902	3.24972	0.992982	0.958042	0.911758	1.32019
Solyc00g500359.1.1	0.352319	0.483196	0.361551	1.61986	0.98804	1.12074	0.356412	0.980505	1.08727	0.872165	0.573116	0.81055
Solyc00g500360.1.1	0.213702	0.439629	0.0731006	0.982539	1.723	0.830857	0.50443	0.817757	0.366383	0.906888	0.695255	0.42141
Solyc00g500361.1.1	0.0920077	0.0946394	0.0944186	0.341673	0.241899	0.243899	0.139615	0.0480108	0.094646	0.14642	0.0449005	0.0453587
Solyc00g500362.1.1	0.243158	0.214383	0.0356471	0.737124	0.876742	1.06816	0.210843	0.833803	0.393063	0.294827	0.406846	0.342498
Solyc00g500363.1.1	0.155694	0.320294	0.159774	0.66077	0.654938	1.4858	0.157502	0.81243	0.480475	0.16518	0.303919	1.07457
Solyc00g500364.1.1	0.121417	0.12489	0.041533	0.472358	1.23432	0.343318	0.286598	0.549095	0.208165	0.300568	0.118505	0.279334
Solyc00g500373.1.1	1.94715	2.88506	3.56817	4.86973	4.14418	4.15388	3.963	4.08839	4.79287	4.57424	3.93665	4.34251
Solyc01g005000.3.1	9.68849	6.0545	9.89827	3.85199	3.56949	6.583	14.7124	6.8155	8.9056	10.7346	7.7578	4.19384
Solyc01g005010.4.1	14.175	10.0942	10.0706	4.50677	4.03912	3.93448	15.4263	9.34142	9.17412	9.20277	12.9297	10.4461
Solyc01g005020.3.1	3.01679	4.91138	5.33905	6.71951	6.87021	6.11409	4.57415	5.70136	5.97551	5.07707	3.89112	4.53205
Solyc01g005030.4.1	3.58107	3.50411	3.72263	6.00156	5.75907	5.38137	3.16396	5.71515	4.29373	3.58955	3.18311	3.14108
Solyc01g005040.3.1	0.619604	1.09256	1.13543	2.16005	1.81518	1.31399	0.492487	1.52421	1.73001	0.469539	0.431959	0.654551
Solyc01g005060.3.1	1.39159	1.03724	0.952034	1.81886	1.93006	1.73218	1.44856	1.62068	1.90866	0.855868	1.0039	1.09368
Solyc01g005070.3.1	0.125372	0.0644789	0.128657	0.0332551	0.0329617	0.199406	0.126828	0.0654206	0.128967	0.0332526	0.0305912	0.123614
Solyc01g005080.3.1	5.96967	7.30168	6.30947	3.57627	3.42513	3.64292	9.56384	6.64544	5.95705	6.81593	7.7211	7.32742
Solyc01g005100.4.1	3.50433	3.49855	4.04567	9.2224	8.4184	10.0363	3.67537	7.57436	5.16867	3.33512	2.87538	3.18419
Solyc01g005110.3.1	1.31327	1.13419	1.0934	3.23371	2.21496	2.89013	1.19066	2.00412	1.87345	0.985812	1.05202	0.928384
Solyc01g005120.3.1	3.54334	2.66871	2.54077	3.71232	2.79085	3.44275	2.53465	2.97071	2.8519	2.34362	3.15448	3.97603
Solyc01g005130.2.1	34.2148	33.9931	32.2852	33.2811	30.9748	30.9835	28.0487	31.177	31.7867	19.1649	23.1891	23.5178
Solyc01g005140.3.1	0.180285	0.0231802	0.0231261	2.36714	1.54046	1.64879	0.0227974	0.0470374	0.185454	0.0239086	0.0439902	0.0444391
Solyc01g005150.3.1	0.550809	1.00723	0.565242	1.70995	0.98688	0.713835	0.84613	0.638709	0.650545	0.389579	0.457954	0.844799
Solyc01g005160.4.1	0.0839543	0.0575705	0.0287181	0.0296921	0.11772	0.0593469	0.0283099	0.26285	0.345447	0.0890694	0.0273136	0.082777
Solyc01g005180.1.1	0.521433	0.71513	0.713461	4.42596	3.65575	4.97608	2.10996	3.62787	4.29108	1.65961	1.86606	1.02824
Solyc01g005210.4.1	2.57644	4.2764	3.5464	5.90996	5.60987	5.29916	3.41838	5.73307	4.21126	4.99439	3.92812	4.34639
Solyc01g005220.3.1	1.1218	1.07742	1.28295	2.50236	1.96148	1.82723	0.868212	1.48105	3.38543	0.595072	0.580425	0.712945
Solyc01g005230.4.1	1.11302	2.0035	1.11046	0.459248	0.195084	0.0983486	0.68808	0.516255	1.33576	0.623217	0.603514	1.73757
Solyc01g005240.4.1	10.2162	13.0812	10.2031	8.07777	7.51326	7.53397	9.86043	8.94063	7.8718	12.0162	12.5422	13.5719
Solyc01g005250.4.1	19.0099	20.5623	18.2574	7.78845	7.36614	7.21911	15.9288	12.3246	10.0153	14.2084	20.9878	20.4837
Solyc01g005253.1.1	1.70116	2.05952	1.514	0.862539	0.712439	0.941813	1.50771	1.63397	1.17695	1.45343	2.02769	1.70699
Solyc01g005257.1.1	4.2337	3.37603	4.58521	4.93094	4.08977	5.96606	4.21312	5.91517	4.72393	4.19902	3.86296	3.63044
Solyc01g005280.3.1	1.52857	1.3603	1.3395	0.382679	0.415426	0.309594	1.42471	1.81035	0.636029	0.91107	1.39133	1.16846
Solyc01g005290.4.1	3.05017	2.86059	3.29581	3.69314	3.83037	2.72056	4.08389	4.7374	3.43294	2.39845	3.16965	2.35285
Solyc01g005300.4.1	11.7775	16.4272	20.9332	22.7629	30.2213	21.3899	15.1169	25.8511	18.4927	9.93611	11.1732	14.3808
Solyc01g005310.3.1	0.0179523	0.0369316	0.0921136	0.0476189	0.0377589	0.0285534	0.0272413	0.112413	0.0277006	0.0285691	0.0876087	0.0442514
Solyc01g005320.2.1	0.17279	0.0222165	0.0664941	0.0458329	0.0908568	0.0458042	0.0655489	0.045082	0.0888723	0.0229147	0.147565	0.106479
Solyc01g005330.3.1	13.8991	18.4357	18.0852	9.68304	9.35606	11.0745	19.5958	19.2572	13.856	15.8264	17.0059	16.4115
Solyc01g005340.3.1	2.23317	2.03362	2.48091	6.54305	6.25908	6.3543	1.93786	4.61842	3.35097	3.2278	2.2096	2.33315
Solyc01g005350.4.1	0.162536	0.122173	0.17321	0.106124	0.118336	0.205487	0.18972	0.313156	0.070737	0.0663225	0.140333	0.110947
Solyc01g005360.4.1	0.135118	0.0694914	0.138659	0.0716807	0.17762	0.179089	0.17086	0.211519	0.104244	0.0716752	0.263755	0.0333058
Solyc01g005370.3.1	3.2003	1.53973	1.9599	13.0345	10.6938	13.5189	1.56652	4.30956	4.885	2.57384	1.96481	1.93397
Solyc01g005380.3.1	2.85424	2.72001	2.7352	1.62552	1.63325	1.93605	2.66447	2.48595	1.88902	2.17091	2.92917	2.71075
Solyc01g005390.3.1	0.296728	0.178043	0.228378	0.13118	0.442075	0.52439	0.175102	0.387091	0.101746	0.183637	0.362015	0.268187
Solyc01g005400.3.1	2.72216	3.00591	2.9989	6.59765	7.05864	5.94265	3.15876	4.51205	4.24151	1.47232	2.78712	3.53918
Solyc01g005410.4.1	5.90429	4.33384	5.48058	25.3571	20.2281	31.3029	3.54952	6.01481	8.74076	4.70923	3.20455	2.95937
Solyc01g005420.2.1	5.84455	3.33323	3.56299	2.2717	3.34704	2.33163	2.63426	3.80465	6.96456	1.96456	2.37212	3.25215
Solyc01g005430.3.1	1.814	1.24393	1.66137	2.76284	3.25127	2.7611	1.28258	1.99492	2.17702	1.26232	1.07562	1.36546
Solyc01g005440.4.1	93.3858	114.621	135.143	48.0237	72.5977	64.8877	103.524	70.7846	55.4594	57.5147	51.4822	64.214
Solyc01g005450.3.1	4.95565	3.52615	3.22629	2.28034	2.14814	2.20358	3.77339	3.05861	2.86863	2.69474	4.02199	3.66023
Solyc01g005460.4.1	1.62689	1.1714	1.16866	0.379752	0.5646	0.379513	1.48121	0.916845	0.937183	1.10465	1.54023	1.20306
Solyc01g005470.3.1	5.5415	3.2236	3.30127	1.10104	1.70247	0.990318	5.50089	4.05044	4.95316	9.97469	15.9624	17.0667
Solyc01g005480.3.1	2.00585	2.94387	2.52281	1.16793	0.848923	0.946727	2.33848	2.16994	1.62302	1.9464	2.55462	2.71334
Solyc01g005490.3.1	7.75398	7.22687	7.13529	8.45879	8.80526	8.99389	7.32848	9.6879	6.79673	8.28433	7.99438	7.30425
Solyc01g005500.3.1	0.245678	0.16847	0.364167	0.173778	0.0574146	0.115779	0.193303	0.455814	0.140402	0.173764	0.293071	0.215318
Solyc01g005520.4.1	74.4659	64.5805	63.5241	16.2498	14.2865	13.4321	71.4795	34.2247	45.5548	62.534	79.301	79.2742
Solyc01g005530.3.1	8.89356	10.5181	10.6946	9.97654	10.0533	9.0148	11.0182	10.6717	9.4307	6.73365	9.13913	11.7047
Solyc01g005540.4.1	9.05575	9.63869	8.02812	2.58224	2.09582	2.20379	8.42371	4.84512	5.1413	7.53136	9.66402	8.97311
Solyc01g005550.3.1	30.6698	30.2964	28.4789	9.14305	9.87749	11.474	42.1726	28.9941	20.2928	32.6029	36.6686	32.5923
Solyc01g005560.3.1	48.6507	46.2051	53.1173	92.114	76.0876	75.5662	35.9439	57.3156	59.0661	30.0581	34.4804	38.9116
Solyc01g005570.4.1	10.7883	7.20974	9.18613	11.9393	10.3686	12.7601	8.67112	11.0607	10.3593	10.1017	8.90172	8.76359
Solyc01g005580.2.1	18.9876	13.0769	15.4338	13.7631	13.8146	17.4921	17.6154	17.5106	15.1083	15.3327	18.7616	16.9604
Solyc01g005590.2.1	101.146	47.4176	39.6356	7.93159	7.26601	7.80651	72.3007	22.1046	26.332	43.6204	76.1682	63.9909
Solyc01g005600.4.1	7.39537	7.20738	6.92749	10.7396	10.0974	9.36548	6.90761	9.08809	8.4305	7.17838	7.58951	7.77419
Solyc01g005610.4.1	0.0523527	0.0538501	0.0537245	0.0185156	0.0183521	0.0740158	0.0353072	0.0182122	0.0359026	0.0555424	0.0510971	0.0860308
Solyc01g005620.3.1	100.973	96.3221	93.9545	49.5066	44.7655	45.4458	81.3175	58.6111	66.4066	82.933	93.2319	102.676
Solyc01g005640.4.1	2.07015	2.05206	1.90004	3.97971	3.55659	3.6005	2.05273	3.20861	2.69879	2.17454	1.97383	2.00744
Solyc01g005670.3.1	2.19991	2.11322	2.44413	3.49154	3.38424	4.00986	2.75884	3.41536	2.73055	2.68114	2.66175	2.63514
Solyc01g005680.4.1	0.812318	1.17181	0.650618	2.00754	2.06275	2.14284	2.66569	2.17108	3.25073	1.39781	2.79426	3.0865
Solyc01g005690.3.1	21.5923	22.2926	23.8921	28.6868	29.3645	28.1568	25.669	32.7236	28.2264	26.9771	24.9228	22.6382
Solyc01g005700.3.1	3.61598	3.83025	4.05477	3.64603	3.55089	3.50409	4.62699	4.59845	3.97832	4.40792	3.72792	4.45069
Solyc01g005710.2.1	0.713403	4.40285	4.22989	0.084103	0.416804	0.504301	2.96695	2.56448	7.42014	1.09325	0.464195	1.71942
Solyc01g005720.3.1	3.28914	3.7736	4.63026	0.357929	0.554329	0.693053	4.79907	4.00474	8.67554	2.34873	2.07844	1.89176
Solyc01g005730.3.1	3.44385	5.68146	5.42919	1.42981	2.2745	1.67589	5.9579	3.90662	4.03891	3.15946	3.10145	2.96906
Solyc01g005740.3.1	0.197512	0.304743	0.304032	0.523906	0.311569	0.209431	0.599421	0.206129	0.203176	0.314319	0.289163	0.0973713
Solyc01g005760.3.1	9.50697	9.54204	10.4312	1.7277	2.7503	1.53477	8.78545	4.25706	8.05377	7.17202	6.59801	6.69778
Solyc01g005770.3.1	4.28042	7.04456	2.48913	4.23879	4.95163	6.20291	3.0311	4.91387	2.93544	2.8761	3.75998	4.50175
Solyc01g005780.1.1	0.414553	0.618296	0.78702	0.219922	0.566752	0.263741	0.440338	0.411006	0.554373	0.351849	0.36415	0.510925
Solyc01g005783.1.1	2.53474	1.86232	0.928986	1.15259	1.90403	3.45561	1.28209	1.70056	0.931224	2.68918	2.12053	0.535542
Solyc01g005787.1.1	5.02522	4.44771	2.75834	3.34787	5.89925	7.18722	3.31025	5.97622	3.84693	4.58747	5.13282	3.57203
Solyc01g005790.1.1	2.01474	4.25193	3.92119	4.60702	5.0778	4.0148	3.65461	5.65536	3.50183	3.53792	3.35648	2.87698
Solyc01g005800.3.1	0.141676	0.0182161	0.109041	0.0939498	0.186241	0.0938909	0.071661	0.0924105	0.109304	0.075154	0.0518543	0.139689
Solyc01g005810.3.1	9.13785	8.37588	8.9223	9.53471	10.1443	10.3199	9.59407	13.1931	8.95492	8.96033	9.06646	9.12699
Solyc01g005820.4.1	22.2366	23.4639	21.3389	23.1149	23.9065	23.0646	20.9671	25.5121	20.6715	23.711	24.9373	23.725
Solyc01g005830.4.1	4.62237	4.55648	3.8412	1.36825	1.28572	1.1099	4.40499	3.70541	2.8943	3.32264	4.32353	5.01991
Solyc01g005840.3.1	7.51719	7.24591	6.01608	5.83555	5.58517	4.89611	5.72332	5.60836	5.47939	6.70451	6.69089	6.4484
Solyc01g005850.2.1	1.29329	5.54286	4.31334	3.03027	3.6269	2.91409	3.81593	4.27409	2.54989	1.82945	2.73493	4.51618
Solyc01g005860.2.1	0.360863	0.388057	0.336654	0.208843	0.22425	0.295676	0.265495	0.393724	0.337465	0.226229	0.256152	0.291111
Solyc01g005870.3.1	6.19754	7.35394	12.1171	26.0017	40.9161	31.9127	14.0757	28.5137	25.9177	6.74703	3.67678	4.11369
Solyc01g005880.1.1	0.366619	0.188553	0.329198	0.340363	1.44583	0.680299	0.278159	0.239133	0.282849	0.291717	0.0894566	0.271109
Solyc01g005900.2.1	0.718022	0.534819	0.495459	0.525399	0.624914	0.367548	0.475893	0.620148	0.560326	0.446554	0.471229	0.402801
Solyc01g005910.3.1	8.25944	7.0236	7.18146	6.22827	6.21157	6.85452	7.17753	6.86036	7.1738	5.72596	8.36912	8.76544
Solyc01g005920.3.1	1.78164	2.23348	1.94259	2.36292	1.8151	2.21385	1.88682	2.73094	2.52	2.3332	1.63023	2.08602
Solyc01g005930.3.1	2.38754	2.10326	3.46895	9.96976	8.50205	8.30919	2.0207	5.67415	4.75394	2.0565	1.53429	2.20256
Solyc01g005950.4.1	5.60908	5.62847	5.26689	4.44095	4.14767	4.64588	6.24893	5.7243	5.17211	5.22342	6.04814	6.32876
Solyc01g005960.3.1	5.86111	7.99191	7.11308	8.98255	7.57422	7.20614	5.74656	7.4559	5.35927	5.11685	5.6639	6.24936
Solyc01g005970.3.1	2.12043	2.32649	2.75626	2.03419	2.43435	2.14533	1.8233	2.45267	1.71772	1.71533	1.48319	2.09069
Solyc01g005980.4.1	8.37437	4.02453	5.58833	5.85069	6.90593	8.44301	5.8098	7.78455	6.77863	7.03971	7.36957	4.26383
Solyc01g005985.1.1	57.2446	41.3032	42.7535	8.90923	10.1326	8.3329	30.1391	22.6665	12.3198	14.9903	26.7669	21.6002
Solyc01g006000.3.1	2.33323	3.55831	3.20256	4.03745	3.52191	3.37934	2.80708	3.83303	2.60456	2.45195	2.42813	2.47468
Solyc01g006010.3.1	1.16431	2.35741	2.11923	3.589	3.40266	3.57375	1.82874	2.74357	2.36388	1.30026	1.36366	1.42591
Solyc01g006020.4.1	24.3525	31.6827	31.04	35.728	33.0636	28.5466	16.7011	36.7025	23.4095	13.4526	13.4578	19.7055
Solyc01g006040.3.1	1.19298	1.6044	1.7062	2.69884	2.63536	2.76257	1.92123	2.32547	1.92542	1.72756	1.4655	1.59199
Solyc01g006050.2.1	0.137252	0.0705889	0.105636	0.109219	0.0721702	0.218301	0.104135	0.14324	0.211782	0.0364036	0.16745	0.0338318
Solyc01g006055.1.1	0.504655	0.222467	0.29593	1.07089	0.303267	0.687995	1.09397	0.376193	0.444965	0.841345	0.844373	1.13732
Solyc01g006080.2.1	0.0448106	0.0614565	0.0153283	0.0158482	0.0157083	0.0158382	0.0604416	0.031177	0.0307304	0.0792346	0.0291573	0.176729
Solyc01g006090.3.1	2.23013	3.11562	2.80093	2.15429	2.41531	3.35294	2.12135	2.88322	1.98592	2.01287	3.83349	2.72395
Solyc01g006100.4.1	0.91601	1.88442	1.62531	0.451461	0.453691	0.39478	1.30329	1.48638	0.91796	0.670869	1.34971	1.70144
Solyc01g006110.3.1	6.49954	5.90491	6.58521	12.0419	12.1438	12.6465	7.55128	10.8288	9.02768	7.21931	6.53686	6.17255
Solyc01g006120.4.1	12.6662	15.3604	16.6432	26.2174	29.7395	27.9328	15.4707	22.212	20.9481	14.8011	12.747	13.4626
Solyc01g006130.4.1	35.0702	29.9178	26.0888	12.6406	10.4466	11.3029	27.8657	18.036	18.1398	24.0654	32.1247	30.0663
Solyc01g006140.4.1	18.4426	14.7594	12.7768	6.42506	5.7884	6.2636	12.9815	9.14211	8.77115	12.2528	16.0543	15.0679
Solyc01g006150.3.1	8.9457	6.26634	7.215	14.9692	14.7779	13.3175	7.18842	8.9245	9.59811	6.50309	7.02706	6.9692
Solyc01g006160.3.1	69.1025	54.1555	54.7002	60.7405	48.9134	56.8107	46.5608	55.5187	47.845	59.326	55.2367	57.7969
Solyc01g006170.4.1	9.93695	6.98663	8.73443	9.11964	11.5084	13.0707	7.50748	10.1517	7.07338	7.4286	9.73955	8.26802
Solyc01g006180.4.1	0.941067	1.11949	1.33522	2.17061	3.33045	2.43823	0.910607	1.64825	1.20375	0.998403	0.822653	0.919801
Solyc01g006190.3.1	12.7008	13.4542	12.4647	21.5238	19.7589	20.2729	11.9826	16.056	16.2762	12.5047	11.931	11.4104
Solyc01g006200.3.1	1.09461	1.04433	0.895379	1.56535	1.58491	1.63166	0.930796	2.20195	1.15864	1.19496	1.23868	1.00105
Solyc01g006210.4.1	0.323789	0.218206	0.320816	0.154002	0.105676	0.130228	0.248487	0.291306	0.206736	0.272444	0.326921	0.242189
Solyc01g006220.3.1	0.516232	0.796497	0.725162	0.556706	0.649691	0.547383	0.714854	0.763969	0.439627	0.574619	0.574059	0.801037
Solyc01g006230.3.1	6.56665	6.97184	7.27685	15.994	15.1285	15.2122	6.01743	9.75283	9.71779	6.17789	6.77583	7.04562
Solyc01g006240.3.1	3.43737	3.29679	2.90775	6.80131	5.42234	6.05823	3.75924	5.42946	3.77485	1.97124	2.81089	2.79377
Solyc01g006250.2.1	0.78388	0.671918	0.976796	1.32676	1.23654	1.3853	0.792986	1.22711	0.921552	1.04945	0.837944	0.736083
Solyc01g006260.4.1	4.34868	5.20573	3.92404	5.05152	5.08579	3.33907	4.70259	4.18627	3.89493	3.53977	5.37866	5.17481
Solyc01g006270.2.1	18.6365	43.3729	40.2448	42.7478	42.723	36.3235	46.5222	38.1295	43.5139	54.5508	44.8196	38.2706
Solyc01g006280.3.1	38.8554	41.2747	39.9663	45.5314	42.0313	41.1043	42.0411	38.5708	42.4212	51.6832	48.4284	44.8463
Solyc01g006290.4.1	1.84938	0.276695	1.22497	0.838397	2.08633	1.60443	2.31306	1.68441	1.2971	9.64974	6.82627	1.29299
Solyc01g006300.3.1	130.758	17.3868	65.0915	18.5916	33.7398	47.0799	53.043	39.4385	57.6905	224.361	114.702	48.9098
Solyc01g006320.4.1	14.5133	15.4836	12.4934	0.763575	1.07218	0.635913	8.06899	6.25887	8.32844	4.89923	10.8288	8.63318
Solyc01g006330.4.1	8.74625	14.0963	10.5533	0.342823	0.456968	0.318979	13.2774	2.76741	4.30942	9.3146	14.2782	12.5234
Solyc01g006340.3.1	2.04868	2.69567	2.79859	4.13561	3.88926	4.20354	2.26088	3.29037	3.12008	2.39931	2.38906	2.20358
Solyc01g006350.4.1	2.84138	5.71395	5.15732	5.30965	5.24601	5.01576	4.86062	4.86171	4.77838	4.78707	4.09753	4.3833
Solyc01g006360.4.1	0.111856	1.59434	1.1588	1.0474	1.17819	0.834005	1.16748	0.79862	1.19995	1.2112	0.713958	0.938317
Solyc01g006370.3.1	3.10041	9.34984	6.66569	2.39921	2.19165	1.72299	6.71567	3.98664	3.1981	4.5262	5.21223	6.05702
Solyc01g006380.2.1	0.457543	0.345129	0.469532	0.129455	0.160391	0.064687	0.833145	0.191001	0.313775	0.550142	0.535883	0.421052
Solyc01g006390.2.1	0.321511	0.146981	0.293276	0.0379029	0.413252	4.46974	0.144554	3.5045	0.183739	0.379	0.244067	0.070445
Solyc01g006400.4.1	1072.26	342.619	1030.9	295.203	352.294	423.668	874.674	720.484	824.266	882.974	527.516	409.601
Solyc01g006420.3.1	0.39421	0.304115	0.20227	0.104565	0.103642	0.1045	0.498487	0.308556	0.101379	0.731899	0.0961889	0.0971705
Solyc01g006430.3.1	62.3513	78.1901	60.0234	54.7807	43.9284	47.3545	73.2744	52.6078	46.2545	65.4429	80.0478	63.6128
Solyc01g006450.4.1	9.59654	10.6401	9.32446	2.12786	2.4236	2.71412	7.97286	6.16884	3.42932	4.73133	10.1305	8.30849
Solyc01g006480.3.1	1.8437	1.65938	1.90384	2.22516	2.24188	2.30929	1.86512	2.39314	2.03881	1.4548	1.61954	1.89738
Solyc01g006490.4.1	2.05235	2.01224	2.0434	2.49262	2.48899	2.48179	1.70513	2.26949	2.09324	1.80678	1.58546	1.85135
Solyc01g006500.4.1	4.92229	5.4095	5.23737	3.66956	3.32386	3.77714	5.63466	4.96128	3.41116	4.42512	5.65129	5.38967
Solyc01g006510.3.1	25.7535	28.0798	25.069	24.6075	22.7767	22.1574	25.539	29.0428	24.8341	26.9478	25.0712	26.9052
Solyc01g006520.3.1	4.88321	4.4615	4.73113	0.899078	0.679686	0.80714	3.90836	2.00852	3.02872	4.35791	4.02314	4.74392
Solyc01g006540.4.1	2.50824	2.93885	4.67378	1.15555	2.38987	2.74958	4.82197	5.21564	1.83327	1.89075	3.14754	3.04485
Solyc01g006550.3.1	0.832718	0.742331	0.68363	0.0392676	0.175145	0.0784859	0.411836	0.173809	0.304567	0.746027	0.252854	0.145963
Solyc01g006555.1.1	37.119	15.2378	19.5808	2.40345	7.12151	3.18988	25.2194	16.0982	15.5347	37.9182	30.7073	20.7395
Solyc01g006580.4.1	0.00395728	0.00203524	0.00406097	0.00209935	0.00104041	0.00209804	0.00100081	0.00103248	0.00101769	0.0010496	0.00193118	0.00390178
Solyc01g006620.3.1	0.122037	0.0209214	0.0834902	0.0215805	0.06417	0.0215669	0.0205759	0.0636807	0.0209228	0.0215788	0.079407	0.0200543
Solyc01g006630.3.1	4.11645	3.99147	3.89471	4.01985	3.72932	4.28839	4.07143	4.71332	3.51975	2.98336	3.813	3.923
Solyc01g006640.1.1	0.00548583	0.0112855	0.00562957	0.00582051	0.00576914	0.00581686	0.0166487	0.00572514	0.00564313	0.0349204	0.042834	0.0270445
Solyc01g006650.2.1	0.216215	0.637546	0.340217	1.94231	1.34913	1.78825	1.69149	1.38397	1.70518	3.27261	2.46201	2.17447
Solyc01g006660.3.1	0.912317	0.976456	1.07539	1.66126	1.40025	1.38569	1.88325	1.6083	1.10335	3.81929	4.11526	3.20911
Solyc01g006670.2.1	2.13019	3.45177	3.92284	11.4246	14.8529	13.1811	9.1511	18.5159	12.3372	8.60649	9.17083	18.9892
Solyc01g006680.4.1	1.87552	4.48617	3.88349	12.3753	15.2422	11.5321	6.5676	15.7166	12.4206	7.09966	8.44863	14.9579
Solyc01g006690.4.1	8.37065	9.29559	8.61734	2.23448	2.42502	2.12001	14.8053	8.16548	6.43059	12.0624	14.4014	11.5125
Solyc01g006700.3.1	2.27297	2.81049	2.60803	3.32946	3.21851	2.61255	2.22695	2.52778	2.44247	2.09499	2.50377	2.8646
Solyc01g006710.4.1	1.23552	2.16047	2.17256	2.84146	2.48277	2.58829	2.02682	2.87855	2.17779	2.30275	1.83165	2.37054
Solyc01g006720.4.1	30.2654	53.7758	52.4408	36.4724	40.6461	37.0971	23.3828	20.8213	24.6377	35.8347	23.8295	29.1967
Solyc01g006730.4.1	0.175213	0.108135	0.299673	0.24787	0.159693	0.210557	0.0827157	0.0731425	0.132174	0.136318	0.136808	0.0806192
Solyc01g006740.4.1	1.19986	1.58199	1.18652	2.40724	2.03039	2.02405	1.66621	2.41333	1.95238	1.74743	1.83115	1.49492
Solyc01g006780.4.1	8.97651	9.70677	7.16468	28.5725	21.1394	23.6734	10.0122	18.0156	13.5746	16.2793	10.184	9.90968
Solyc01g006790.3.1	13.8621	14.0568	8.99147	38.2264	28.6058	31.1304	11.7741	22.792	19.7078	16.9959	15.3804	14.6347
Solyc01g006800.4.1	7.79177	8.4878	8.03225	12.5621	12.3545	13.5523	8.20445	12.0166	9.40566	8.28902	7.67396	7.36152
Solyc01g006810.4.1	2.87326	2.55018	3.46134	3.56854	3.47641	3.74972	3.63573	2.89832	2.76784	2.33467	2.92628	2.66242
Solyc01g006820.2.1	72.1361	65.9407	67.9111	11.3807	16.7555	15.4973	83.0635	44.0569	72.656	41.6595	72.9161	69.5783
Solyc01g006830.3.1	11.7347	16.0049	14.3875	4.57442	5.38631	5.56835	14.8224	11.2148	9.18681	10.369	12.1335	14.0312
Solyc01g006840.3.1	0.0817759	0.0560766	0.0699322	0.0144608	0.0143332	0.0144518	0.0137876	0.0284478	0.0140201	0.0144597	0.0399073	0.0134382
Solyc01g006850.1.1	0.595116	1.06004	0.983095	0.569821	0.595322	0.584855	0.557979	0.893747	0.582319	0.585177	0.609177	0.629705
Solyc01g006860.3.1	3.27648	2.5189	2.73408	3.01927	2.38456	3.5944	2.78696	3.58506	2.75232	2.73036	2.69995	2.61572
Solyc01g006870.4.1	4.01456	4.63194	5.47287	6.84515	6.90855	8.37631	4.28748	5.49821	4.52933	3.77204	3.17714	3.16893
Solyc01g006880.4.1	1.32473	3.28238	2.80595	6.08611	5.61376	5.77437	3.42292	4.51874	3.88005	4.66635	3.30246	2.95332
Solyc01g006890.3.1	2.02451	3.40676	2.98877	0.885589	0.989829	0.903864	4.09606	2.02016	2.99597	2.15728	2.55661	2.17997
Solyc01g006900.3.1	32.266	17.5084	27.7926	50.6402	45.1547	61.4155	28.5519	48.374	38.765	30.4058	28.3124	22.3743
Solyc01g006910.4.1	0.889856	0.261517	0.130453	0.202317	0.133688	0.269587	0.321498	0.265336	0.130768	0.202301	0.18611	0.313349
Solyc01g006920.4.1	0.617502	1.30466	0.907708	0.495808	0.596739	0.902513	0.81039	0.731527	0.652377	0.460358	0.570114	0.608842
Solyc01g006930.3.1	2.38158	1.2969	1.91386	1.83013	2.17309	1.89397	2.09923	2.70478	2.27874	4.67251	2.07663	1.89927
Solyc01g006940.4.1	50.1047	43.6572	41.9829	9.57991	9.73795	9.6962	48.0032	26.9448	28.2368	40.8863	55.0943	49.5158
Solyc01g006950.3.1	0.322814	0.309911	0.220849	0.274007	0.56581	0.52485	0.261251	0.786092	1.8596	0.273986	0.168038	0.212191
Solyc01g006960.3.1	1.2937	2.52201	2.16462	2.82631	2.75213	2.84544	2.17623	2.66428	2.36502	1.8065	1.78699	2.09435
Solyc01g006970.4.1	3.62788	5.78535	5.43294	5.34112	5.03612	4.78065	4.5559	6.2354	4.40109	5.30354	4.54697	4.72658
Solyc01g006980.4.1	22.417	22.2255	21.5219	14.6408	13.8436	14.3411	20.838	19.6777	15.0017	18.4977	22.2075	23.6252
Solyc01g006990.4.1	9.5012	9.54193	9.98066	13.0598	12.354	13.9805	8.7254	13.7601	12.2228	10.4852	8.17719	9.21293
Solyc01g007000.4.1	0.2783	0.250478	0.142796	0.258369	0.109752	0.22132	0.351916	1.63373	1.10934	0.147628	0.271625	0.171498
Solyc01g007010.2.1	3.9392	5.02867	3.46493	0.858296	0.332891	0.820464	4.48308	5.17552	3.618	1.45526	3.84473	3.88396
Solyc01g007020.4.1	1.78803	1.47791	1.4417	1.45672	1.61175	1.32038	2.87471	8.43049	14.7801	1.05011	1.40235	3.77777
Solyc01g007030.3.1	0.399267	0.997384	0.351197	0.726216	0.419887	0.36288	0.519307	3.51206	9.32913	0.121027	0.222681	1.40596
Solyc01g007040.4.1	0.140582	0.506112	0.577064	0.447477	0.51745	0.223598	0.711077	2.12737	9.90603	0.149148	0.137211	1.17819
Solyc01g007050.3.1	0.190279	0.0782885	0.0390529	0.282642	0.0800422	0.242113	0.230987	0.397159	0.39147	0.28262	0.037143	0.112566
Solyc01g007060.3.1	2.55717	3.70507	3.33901	3.76344	3.53745	3.89714	3.25446	4.22787	3.45076	3.2964	3.21149	3.39789
Solyc01g007070.3.1	18.6922	24.8093	29.8968	46.958	53.381	41.6997	23.1733	29.0674	25.2503	33.3635	23.6754	22.6131
Solyc01g007080.3.1	0.0652469	0.0862883	0.124348	0.0197793	0.0196047	0.00988344	0.037717	0.116731	0.0191765	0.0494444	0.0454872	0.0919027
Solyc01g007100.3.1	13.0608	19.5801	15.9037	11.5967	11.7732	9.5678	24.0013	16.7377	15.984	21.4934	19.2259	20.93
Solyc01g007110.3.1	6.97144	7.06777	7.27163	17.6793	22.5213	23.5273	4.99607	18.1964	27.9491	5.01179	5.11366	6.02681
Solyc01g007120.3.1	4.82761	4.4643	5.17536	6.22613	6.50636	6.43096	5.01645	6.4176	6.05568	5.45987	5.08694	4.51036
Solyc01g007130.3.1	7.95332	9.14483	9.83147	4.26761	4.12043	4.0717	9.34935	7.59387	5.89166	12.1528	9.46499	9.12522
Solyc01g007140.3.1	0.301667	0.461597	0.42726	0.499946	0.65809	0.578939	0.40101	0.535987	0.55139	0.362367	0.377165	0.356432
Solyc01g007150.3.1	6.58432	9.41006	10.1477	8.9571	8.50155	8.58213	9.99366	10.0271	8.49502	8.63818	8.42373	8.80544
Solyc01g007160.4.1	0.100861	0.0829967	0.113854	0.0642086	0.0742489	0.0427789	0.132642	0.136839	0.114128	0.160509	0.177195	0.218782
Solyc01g007170.4.1	0.511126	2.69245	1.57356	0.23007	0.423503	0.213503	1.17514	1.21233	0.477984	0.460105	1.28496	1.46606
Solyc01g007180.3.1	0.756182	1.10399	0.7009	1.53993	1.52634	1.42257	0.764966	1.31104	0.765319	0.802253	0.952317	0.649374
Solyc01g007190.3.1	4.36532	4.44482	3.75571	4.25736	4.59076	4.769	3.16705	3.54336	2.90294	3.55533	4.9492	4.6519
Solyc01g007200.2.1	0.0524101	0.296501	0.228579	0.0417057	0.0551168	0.0277863	0.265095	0.273482	0.0404347	0.125107	0.191824	0.180863
Solyc01g007210.3.1	0.0966593	0.049712	0.024798	0.0256391	0.0254128	0.051246	0.0488911	0.050438	0.0497155	0.0256371	0.0471705	0.0476519
Solyc01g007220.4.1	37.7447	20.3124	24.1338	35.0475	33.3222	37.3098	33.5068	37.7988	56.0014	30.9499	24.8371	21.1521
Solyc01g007230.4.1	12.0181	8.63636	11.6572	11.9944	13.4467	14.198	10.3812	11.7979	9.31438	9.54818	10.2837	12.4447
Solyc01g007240.3.1	0.13976	0.287516	0.501979	0.296574	0.80838	0.592775	0.424151	0.145857	0.35942	0.148275	0.136408	0.0689001
Solyc01g007250.4.1	2.05834	2.21543	2.18849	3.3209	4.12844	4.37634	1.99638	2.92323	2.43387	1.89108	2.54746	2.37469
Solyc01g007260.3.1	1.54357	1.83199	2.17972	3.09352	3.3437	2.78382	2.36228	2.94645	2.10354	2.16949	1.97011	1.71705
Solyc01g007263.1.1	0.0467325	0.0384554	0.0767313	0.00991672	0.0098292	0.0099105	0.0283652	0.00975424	0.019229	0.00991595	0.0182447	0.0184309
Solyc01g007267.1.1	2.25034	1.95859	1.57654	2.20396	2.48033	2.36319	2.2327	2.32592	2.04776	2.50222	2.13301	2.15477
Solyc01g007740.4.1	13.404	11.2415	13.0186	9.34476	9.3637	8.67995	10.0479	11.4169	10.6361	9.73053	11.2734	12.4026
Solyc01g007750.3.1	26.1892	24.3488	21.9956	7.30847	7.83231	6.33992	22.1427	15.9466	11.2581	18.3625	20.9199	19.4785
Solyc01g007760.3.1	2.47429	2.89047	2.78397	3.15029	3.50351	3.38257	2.29743	3.08946	3.21791	2.70004	3.04456	3.3283
Solyc01g007770.2.1	11.324	7.04295	8.10752	32.4822	41.958	48.3087	8.05888	23.0864	25.5325	7.68336	8.16082	10.6459
Solyc01g007780.4.1	1.1448	0.698191	0.852509	2.33255	2.62093	3.57719	0.891635	1.42735	1.63617	0.655642	0.632833	0.978914
Solyc01g007790.4.1	1.2676	1.74191	1.21855	1.91906	1.59125	2.00817	1.55095	1.81441	1.60288	1.27573	1.45725	1.5067
Solyc01g007800.3.1	2.67926	2.92125	2.5845	0.511689	0.507173	0.738643	3.03563	3.1876	0.661461	1.5918	1.9874	1.32084
Solyc01g007810.1.1	3.62753	4.8836	2.84668	0.113201	0.056101	0.11313	2.80622	1.78154	0.38413	0.452769	2.75953	2.26171
Solyc01g007830.2.1	0.225995	1.74345	1.62342	2.7575	2.25783	2.87559	1.37172	1.2972	2.20852	0.959058	1.54403	1.44837
Solyc01g007840.3.1	10.1902	8.46055	7.92498	11.6361	12.3504	13.567	6.8878	11.8747	8.08509	8.58098	6.021	7.34399
Solyc01g007850.2.1	4.67771	10.2186	8.33405	7.97005	7.86766	7.67424	10.5277	7.47373	8.2444	9.99008	9.3095	7.782
Solyc01g007860.3.1	27.944	23.2974	23.1611	31.5495	33.179	32.4372	22.1508	31.8781	25.1888	25.6154	22.6075	24.0307
Solyc01g007870.3.1	2.34776	2.16723	2.03862	0.958075	1.45608	1.2128	1.76605	2.32453	0.743102	0.510934	1.1751	1.1871
Solyc01g007880.4.1	1.36155	1.56292	1.62409	1.13558	1.05914	1.09022	1.814	1.36601	1.54137	1.63437	1.61659	1.71612
Solyc01g007890.3.1	15.6585	22.8435	18.3197	14.4805	15.9866	14.7621	22.682	23.6858	17.8624	20.6202	22.1216	21.8067
Solyc01g007900.4.1	1.98734	1.66744	1.76796	4.62019	4.38682	4.48783	1.66735	3.12168	2.71415	2.12282	2.23096	1.9461
Solyc01g007910.3.1	5.94552	5.28624	5.06547	7.69266	7.56652	8.43182	4.6199	5.69102	6.79345	4.87121	5.33436	6.36582
Solyc01g007920.2.1	6.7676	6.52422	6.16325	5.92157	6.1466	5.37422	6.10528	7.55204	5.96714	6.85357	6.73396	6.70158
Solyc01g007930.4.1	3.60642	3.60308	3.73634	10.1428	9.29114	8.94716	2.75806	8.64402	5.66238	3.78953	3.40203	2.63711
Solyc01g007940.4.1	0.00936298	0.00963079	0.0192166	0.0198684	0.0492326	0.0397119	0.0189435	0.00977144	0.0288944	0.00993343	0.00913842	0.00923167
Solyc01g007950.4.1	2.2911	1.29025	3.0741	2.21817	3.53582	4.24529	2.18444	2.95294	2.36858	1.54956	0.972724	0.920529
Solyc01g007970.2.1	0.0145815	0.0299971	0.0299271	0.0154711	0.0766725	0.0309227	0.118007	0.0152176	0.104997	0.0154699	0.0284635	0.014377
Solyc01g007980.4.1	6.78434	11.6893	9.17175	4.65982	4.81638	5.67163	9.12782	7.65101	9.59816	8.03168	5.80435	6.7903
Solyc01g007990.4.1	8.74548	11.8742	9.85578	6.09042	6.10355	5.76625	3.97314	6.40549	8.27655	3.88002	2.99526	4.02921
Solyc01g008000.3.1	42.7501	39.6162	43.001	68.3945	69.1332	66.4567	40.4294	66.6805	54.8029	38.8421	37.0585	39.4847
Solyc01g008010.3.1	10.2845	8.38565	8.38692	7.10945	7.91153	8.62288	8.87366	7.24726	8.83531	8.69225	7.83803	8.74885
Solyc01g008020.4.1	12.4149	10.8551	9.87454	7.69874	7.51285	6.81393	8.0324	8.32167	6.78347	9.75653	9.97176	9.21102
Solyc01g008040.1.1	0.110558	0.0379068	0.0378184	0.0782022	0.077512	0.0390766	0.149123	0.115381	0.265366	0.039098	0.107907	0.0363359
Solyc01g008050.4.1	0.336132	0.0460996	0.367936	0.166432	0.518455	0.475221	0.136015	0.140318	0.184411	0.0475482	0.0874855	0.176756
Solyc01g008060.3.1	4.89613	4.4885	4.86407	6.85276	6.01324	6.02615	5.38039	6.98207	5.49493	4.88743	4.72221	4.81035
Solyc01g008070.3.1	7.67564	6.82016	7.72355	30.8547	26.0789	24.9777	6.73499	13.8112	13.3271	6.96968	6.49135	6.70481
Solyc01g008080.3.1	83.7677	85.1662	75.3824	72.1451	69.8454	65.9295	57.6741	81.767	65.0665	72.1395	61.7151	67.0847
Solyc01g008090.4.1	51.3235	48.7211	47.5492	38.6018	32.3592	37.8146	39.5706	36.1672	37.2033	38.2171	38.9739	41.6653
Solyc01g008100.3.1	7.6032	5.88301	6.35839	3.10642	3.4609	3.59782	7.43896	5.68469	5.79004	7.21163	7.71989	5.89656
Solyc01g008110.4.1	90.2127	49.9508	83.3437	31.9384	37.455	41.0041	126.404	62.4026	82.5098	107.053	85.631	69.4426
Solyc01g008120.4.1	2.91286	7.68993	6.33633	6.29162	6.18955	5.33265	6.52277	5.17522	6.05704	6.05087	5.27187	5.67729
Solyc01g008130.4.1	0.293206	0.212232	0.239597	0.875672	1.05067	0.696644	0.142813	0.419329	0.592056	0.144014	0.10599	0.192729
Solyc01g008140.4.1	8.35369	11.5297	9.96274	8.94789	10.1818	8.77329	11.1915	10.9773	9.45393	13.301	10.344	10.0043
Solyc01g008150.1.1	2.88713	3.95961	1.97519	0.680726	1.34944	1.3606	2.59615	1.67393	4.28988	7.48741	3.44408	1.26517
Solyc01g008160.4.1	14.128	12.7197	11.3421	12.5086	12.634	12.3309	9.7225	12.2368	8.56826	7.91922	8.50485	8.52847
Solyc01g008170.3.1	7.26887	10.5901	9.60067	11.2279	12.021	11.075	10.0209	12.6473	9.0341	10.7162	10.004	9.34867
Solyc01g008180.3.1	2.8142	3.57186	3.52641	1.35862	1.35424	1.02791	3.72511	2.91432	2.81304	2.76308	3.2904	3.40957
Solyc01g008190.4.1	3.1811	3.94328	3.23655	3.54826	3.6885	3.54603	2.75047	3.60362	2.5731	4.00951	3.55593	4.12836
Solyc01g008200.3.1	4.08032	3.94007	4.22996	4.85937	4.50998	4.14994	4.38043	4.56249	3.46921	5.07985	5.07966	4.84414
Solyc01g008220.3.1	0.602434	0.921942	0.904712	0.997757	1.51433	1.37106	0.817531	2.33085	3.50665	0.654727	0.559303	0.73886
Solyc01g008230.4.1	55.0267	39.9846	37.8854	20.7004	23.543	18.8494	46.3012	31.7158	26.3674	40.7325	40.1362	34.1094
Solyc01g008250.3.1	42.9207	32.4775	34.1404	5.32017	5.54318	5.11722	34.2264	15.1632	23.5016	40.3793	47.5202	41.3401
Solyc01g008260.4.1	1.79788	1.49266	1.68685	1.98932	1.62063	1.82467	2.00065	2.74746	1.61165	1.85292	1.8049	2.01325
Solyc01g008270.3.1	4.9732	4.95306	4.56346	5.06722	4.6766	5.09195	4.39212	5.89042	4.56092	3.75476	4.40449	4.61807
Solyc01g008280.4.1	6.84995	7.26688	7.44447	13.1277	12.8524	12.9319	5.88115	9.14041	8.72346	5.61808	5.64951	6.16822
Solyc01g008290.3.1	1.48131	1.88983	1.96202	2.13822	2.42728	1.8203	1.26038	2.1631	1.70097	1.01725	1.35052	1.72094
Solyc01g008300.2.1	0.587379	0.528658	0.753463	0.986757	1.081	0.441167	0.594203	0.689629	0.503519	0.44141	0.453856	0.53088
Solyc01g008310.4.1	6.25132	7.85704	7.30892	9.74411	8.75324	8.91874	7.11265	8.85142	7.13505	6.79986	7.13657	6.95662
Solyc01g008320.3.1	1.09737	1.71451	1.6453	3.26217	3.05604	3.27568	1.78509	2.75726	2.37584	2.04065	1.35492	1.44104
Solyc01g008330.4.1	7.16717	8.54384	7.35868	4.94173	4.32768	4.1871	7.24311	5.94764	5.37886	6.22272	7.96233	8.40369
Solyc01g008340.3.1	1.07362	1.22057	1.22417	1.44555	1.52523	1.69762	1.3465	1.72327	1.34337	0.979167	1.30524	1.1638
Solyc01g008360.3.1	12.5461	8.90692	9.03761	18.1662	17.0228	20.2155	11.4226	18.0226	12.8552	11.4052	11.6209	11.2059
Solyc01g008370.3.1	14.7002	15.1794	15.2529	26.5262	23.2105	23.7227	13.1948	21.7302	15.7598	11.8549	12.7384	14.6308
Solyc01g008400.3.1	0.148926	0.175069	0.160105	0.195633	0.126785	0.112794	0.114785	0.155422	0.102131	0.0978089	0.117667	0.104884
Solyc01g008410.3.1	0.0394373	0.0811307	0.0404707	0.062765	0.0829481	0.0627256	0.179529	0.0617366	0.0405682	0.02092	0.0962286	0.0777685
Solyc01g008420.3.1	0.211556	0.154431	0.154071	0.0796481	0.0789451	0.15196	0.469449	0.249273	0.126361	0.362009	0.173179	0.114388
Solyc01g008440.3.1	1.97489	2.16386	2.44518	6.32408	6.00489	6.38081	3.24285	4.89871	3.9011	3.40092	2.91223	2.91373
Solyc01g008450.1.1	0.172142	0.118044	0.0588841	0.182644	0.181032	0.0608431	0.174141	0.0598838	0.177078	0.121753	0.112009	0.0565759
Solyc01g008460.3.1	1.4635	1.32826	1.6589	2.89244	2.98762	3.1239	1.06441	2.65538	1.82033	1.04526	1.24168	1.33923
Solyc01g008470.3.1	1.09639	1.02377	1.10118	1.67479	1.41469	1.45937	0.770883	1.16857	1.28781	0.948702	1.03215	1.03502
Solyc01g008480.4.1	2.28574	3.17736	3.04262	4.11589	4.01088	4.8958	3.2372	4.43012	3.51348	3.42271	2.90019	2.77525
Solyc01g008490.4.1	1.47267	1.72985	1.63253	1.21529	1.41488	1.19525	1.71968	2.22947	1.40268	1.62026	1.74788	1.34446
Solyc01g008500.4.1	0.176283	0.207229	0.137831	0.0623461	0.0529679	0.071208	0.0339679	0.192734	0.120892	0.142494	0.0737381	0.115874
Solyc01g008510.3.1	9.29833	1.65992	2.28692	0.326136	0.0808143	0.162966	7.07419	2.24555	6.00774	6.27763	7.72527	0.681912
Solyc01g008520.3.1	0.365679	0.746827	0.49491	0.50045	0.490459	0.443941	0.391372	0.713486	0.419779	0.404827	0.408635	0.642722
Solyc01g008530.3.1	4.26034	4.52827	4.41032	3.50518	3.34848	3.27315	3.51591	4.24339	3.75973	3.16393	3.8007	5.05545
Solyc01g008550.4.1	37.6018	28.1761	32.2931	36.4087	35.5159	33.7791	27.5014	39.5122	32.7436	29.6656	28.4658	27.9271
Solyc01g008560.3.1	2.61295	2.95835	3.22147	3.64887	4.42109	3.9191	2.47616	4.89827	7.33973	2.18136	1.96497	1.90659
Solyc01g008600.4.1	1.29215	2.52768	2.34419	1.46891	1.72287	1.32119	1.86737	3.19069	0.842619	0.807838	1.33998	1.42191
Solyc01g008620.4.1	1.7356	1.38853	1.44183	0.26307	0.347665	0.0292117	2.89841	1.81132	0.793499	7.07312	1.3982	0.65191
Solyc01g008660.4.1	4.74536	3.77891	3.61301	3.57313	4.62822	4.74766	3.60036	7.4685	3.30678	4.10066	4.25803	2.98085
Solyc01g008670.4.1	1.36783	1.21936	1.91835	0.935268	1.35855	1.51483	2.21395	3.06119	0.766061	0.919071	1.43886	1.61838
Solyc01g008680.4.1	0.150466	0.120376	0.0514695	0.10643	0.0879093	0.0354546	0.118389	0.0697911	0.0343957	0.017737	0.0815873	0.0989039
Solyc01g008690.3.1	0.0823698	0.0605184	0.193207	0.0998801	0.420744	0.17468	0.0714228	0.0245609	0.0605227	0.0249681	0.0229698	0.127623
Solyc01g008700.4.1	3.38193	3.17618	3.40014	3.17223	3.07207	2.81684	3.06422	4.13306	2.72263	2.04879	3.12861	3.18953
Solyc01g008730.3.1	1.42846	1.74352	1.70848	2.3588	2.39087	2.51731	1.2517	1.81622	1.99199	1.222	1.24201	1.34891
Solyc01g008760.4.1	1.00917	1.00265	1.05915	2.00764	1.56781	1.83614	0.893282	1.3883	1.17967	0.802992	0.973774	1.18724
Solyc01g008770.3.1	2.99323	4.59285	4.06174	2.69022	2.67195	2.58375	4.36705	3.69646	3.17001	3.61427	3.36562	3.48714
Solyc01g008780.3.1	14.8548	11.8306	12.1707	9.94203	9.4292	9.45849	14.0608	13.1731	10.8676	15.5844	13.1715	11.8023
Solyc01g008790.4.1	6.49499	4.98261	6.8275	1.15379	1.4243	1.57236	6.33043	4.2816	5.3999	6.34533	5.38399	4.94183
Solyc01g008800.3.1	3.22243	3.2021	3.79038	3.09766	3.18535	2.97974	3.76204	4.004	4.43998	3.44554	2.84952	4.0234
Solyc01g008810.3.1	3.81545	4.83026	4.47478	5.29384	5.84973	4.3569	3.13872	4.92997	3.52231	3.03964	2.9737	4.28559
Solyc01g008820.3.1	5.56383	4.67499	5.21953	7.26297	7.77645	8.6679	4.93598	6.25513	6.64861	3.96899	5.09633	5.06201
Solyc01g008830.2.1	1.47464	1.56459	1.51328	1.5646	1.92323	1.67443	2.05559	1.80556	1.8215	2.3652	2.15324	1.63713
Solyc01g008840.3.1	3.9862	4.07526	4.39574	9.50165	8.86906	10.1455	5.22323	7.95927	6.99021	4.55091	4.19261	4.4328
Solyc01g008850.3.1	13.3893	11.029	12.8755	64.2969	66.0139	81.7327	23.3203	52.0453	77.8523	20.4137	23.7672	24.6957
Solyc01g008860.1.1	0.0754209	0.0193945	0.0193493	0.0400111	0.039658	0.059979	0.076297	0.0590333	0.0387918	0.020004	0.018403	0.0185908
Solyc01g008890.4.1	11.85	14.0787	11.7206	16.6015	15.4245	18.0846	14.4038	18.087	11.7173	11.4025	13.7175	12.8009
Solyc01g008900.4.1	1.72656	1.83116	1.7718	1.30985	1.20421	1.04343	1.70137	1.4191	1.26073	1.58499	1.88597	1.42009
Solyc01g008910.2.1	6.28188	3.07445	5.64067	3.17131	3.14332	3.19618	7.30296	4.8112	3.77819	5.5628	5.09286	4.44554
Solyc01g008920.4.1	12.4638	11.3193	10.8101	4.24733	4.7214	3.55977	12.3989	8.28057	10.2865	13.8493	12.6942	11.3691
Solyc01g008930.4.1	1.93517	2.16789	1.81547	2.6631	1.80003	2.41763	2.62958	2.53948	2.08264	2.14793	2.78638	2.17251
Solyc01g008940.2.1	6.0067	4.07519	2.09842	2.57638	2.41924	3.7944	3.62003	4.1347	1.44614	2.16942	2.99369	3.90631
Solyc01g008950.4.1	34.8994	26.441	28.5385	43.9846	44.4622	43.9893	28.9503	43.5981	36.2766	29.4717	29.4344	28.5472
Solyc01g008960.3.1	39.6996	55.23	55.09	41.0026	43.8589	37.4193	49.2267	67.967	41.462	43.2489	40.0168	43.5178
Solyc01g008970.4.1	101.842	165.653	151.225	224.029	217.655	218.445	151.378	224.585	154.203	133.43	118.954	133.528
Solyc01g008980.3.1	1.21367	1.40005	1.07087	3.6104	3.48311	4.05314	0.998276	2.63976	2.24024	1.48015	1.17349	1.4315
Solyc01g008990.4.1	1.49595	1.33803	1.5129	2.44599	2.12041	2.54408	1.46946	2.0439	1.73213	1.34941	1.65051	1.44647
Solyc01g009000.3.1	22.8209	25.9873	24.1933	43.2786	43.3502	41.1555	17.9598	39.8315	23.1056	23.9062	18.6957	22.7489
Solyc01g009010.3.1	8.48188	6.3792	6.6295	7.43495	7.32138	7.84935	9.7337	8.14597	6.96601	7.31342	9.66562	8.31048
Solyc01g009020.4.1	14.5792	8.7312	10.7744	16.2277	17.0605	18.4113	11.5015	14.8318	17.3642	12.8827	11.644	11.2291
Solyc01g009030.4.1	1.12687	1.31885	1.40472	1.65164	1.63326	1.62762	1.21669	1.30795	1.44526	1.20702	1.31135	1.50635
Solyc01g009040.4.1	3.6119	5.5319	4.78422	0.810345	1.23826	0.894195	3.58947	3.35433	2.17691	1.82314	3.83587	4.17309
Solyc01g009050.3.1	2.44359	3.51049	3.33477	3.28008	3.18139	3.05895	2.7713	3.46592	2.93348	2.96862	2.66382	2.84944
Solyc01g009060.3.1	3.93607	3.69719	3.76274	4.92221	4.67146	4.75887	3.9685	4.75241	4.00162	3.53451	3.61079	3.67355
Solyc01g009070.3.1	1.57477	2.90424	2.59846	10.4299	7.5874	8.78297	2.33696	4.43084	3.6252	2.28159	2.24794	2.43504
Solyc01g009080.4.1	33.1466	21.3071	18.4022	0.767878	0.964062	0.73329	33.3527	9.38247	14.6248	37.2819	37.4845	32.3012
Solyc01g009090.3.1	5.88846	7.6276	6.95508	8.96282	9.14403	9.03113	6.34482	9.46725	6.68134	5.90324	5.19259	5.68901
Solyc01g009100.4.1	24.3963	16.8949	16.6153	17.0547	16.7965	17.3852	19.5307	18.2864	15.6924	14.0275	23.0546	21.7756
Solyc01g009120.3.1	1.59182	1.78868	1.67066	2.03696	1.85919	1.86178	1.481	2.00107	1.57544	1.61204	1.55364	1.47675
Solyc01g009145.1.1	1.81035	2.13707	1.93259	1.98525	2.04439	1.70058	1.69617	1.92736	1.94975	1.09567	1.12656	1.66516
Solyc01g009160.2.1	1.37279	0.513474	0.981863	1.32413	1.53118	1.49974	1.7254	2.17072	5.52024	0.926818	0.609029	2.13285
Solyc01g009170.4.1	31.5586	41.4542	38.3471	23.8008	22.7238	22.9321	42.8643	32.0949	33.1144	37.1427	30.914	30.9081
Solyc01g009180.4.1	4.15839	5.6816	5.39459	5.93551	6.09766	5.29119	5.13535	5.93652	4.84261	4.38678	5.32221	4.91236
Solyc01g009190.3.1	0.0739049	0.0950235	0.0948018	0.0784138	0.0582913	0.137138	0.0747634	0.134976	0.114036	0.0588058	0.0721324	0.0364342
Solyc01g009200.4.1	1.86135	1.87846	1.54972	3.53993	2.25294	2.45777	2.77116	2.23576	2.13148	1.3786	1.6796	3.01257
Solyc01g009210.2.1	0.199158	0.102427	0.102188	0.316963	0.314166	0.633529	0.100736	0.103923	0.102435	0.105646	0.194382	0.196365
Solyc01g009220.3.1	0.827054	0.880045	0.907258	1.6945	1.13969	1.48176	1.06746	0.892897	0.880106	0.847187	0.306186	0.759217
Solyc01g009230.4.1	3.75236	7.49168	6.89244	5.56234	5.23503	5.12376	7.26965	6.07411	6.26479	6.83926	6.17068	6.84584
Solyc01g009240.4.1	0.400169	0.491652	0.410655	0.365613	0.233798	0.235732	0.382328	0.278418	0.228691	0.212275	0.249532	0.635676
Solyc01g009245.1.1	9.88656	4.80442	4.47366	0.963623	1.11885	1.04556	8.79389	5.09123	5.87247	5.75376	9.01627	8.44307
Solyc01g009250.3.1	2.09813	0.944187	0.941984	2.43483	1.99963	2.85044	1.06125	1.98438	1.75361	1.11298	1.98381	1.55153
Solyc01g009260.1.1	0.168898	0.104237	0.207988	0.430084	0.497337	1.07454	0.17086	0.599303	0.347481	0.358376	0.230785	0.199835
Solyc01g009270.1.1	0.0672738	0.103797	0.0345183	0.428268	0.601359	0.570666	0.0680552	0.386147	0.24221	0.0356863	0.0328301	0.0994955
Solyc01g009280.4.1	2.13789	2.8502	2.79124	3.18475	3.10305	2.95806	3.02835	3.20256	2.95525	2.96537	2.79088	2.63158
Solyc01g009290.4.1	1.92193	2.05409	2.1862	3.35735	3.35402	3.25357	1.84303	3.3502	2.19147	1.96825	1.91652	1.73877
Solyc01g009300.3.1	3.58938	4.97246	4.50818	3.46856	3.80017	3.39591	5.36715	3.84687	3.79176	5.03255	3.83357	3.83695
Solyc01g009310.3.1	7.93802	7.25961	8.35733	5.84427	6.08504	5.98253	7.29074	8.17149	7.90616	7.1382	7.27032	6.95876
Solyc01g009320.2.1	0.095152	0.0326245	0.130194	0.0336524	0.0667107	0.0336313	0.0641715	0.033101	0.0978805	0.302848	0.0309566	0.0312725
Solyc01g009330.1.1	0.112027	0.192051	0.153283	0.237722	0.274895	0.0791911	0.18888	0.272799	0.153652	0.277321	0.0364466	0.220911
Solyc01g009340.4.1	0.800501	1.20526	0.91672	0.750864	0.59783	0.664283	1.37314	1.7677	0.596706	0.800039	0.860564	1.05237
Solyc01g009370.2.1	0.0222973	0.00764503	0.00762719	0.244462	0.109428	0.0709284	0.00751878	0.0155134	0.00764556	0.00788527	0.00725418	0.00732821
Solyc01g009380.3.1	0.535786	0.634536	0.683498	1.09783	1.01577	1.04502	0.507202	0.895168	0.750878	0.500635	0.592501	0.605817
Solyc01g009390.4.1	1.78227	1.60119	1.89071	3.42296	3.47975	3.49258	1.54432	2.8489	2.21243	1.46801	1.74687	1.50518
Solyc01g009420.4.1	35.5165	41.6872	38.2178	57.4918	45.6486	46.2626	36.841	45.1589	40.9822	38.8322	35.1566	39.3479
Solyc01g009430.3.1	43.2713	33.6058	30.6133	109.632	130.309	126.795	147.477	178.699	97.0646	110.369	88.1167	68.3906
Solyc01g009443.1.1	8.63751	10.0847	9.51077	11.6004	10.4392	11.3337	8.88063	11.1746	9.44657	9.8226	8.97217	9.24
Solyc01g009447.1.1	8.50556	6.88606	6.09738	7.01664	6.71932	7.87528	6.64883	7.66617	6.30045	5.54811	8.30157	7.72421
Solyc01g009470.2.1	0.0116951	0.0120297	0.0240032	0.583206	0.442768	0.322422	0.011831	0.0488213	0.120305	0.0124077	0.0114146	0.0115311
Solyc01g009480.4.1	0.0416722	0.0285761	0.0570189	0.0147382	0.0292162	0.0441868	0.0562084	0.0144967	0.0857343	0.0442111	0.0542303	0.0547837
Solyc01g009500.4.1	3.4698	3.8696	3.22339	2.49308	2.29183	2.1946	3.64558	3.18917	2.84291	2.98371	4.0639	3.97332
Solyc01g009520.4.1	30.452	31.5286	28.7593	24.8269	21.7101	21.4658	27.8883	28.1599	22.9395	24.0676	32.5642	33.4877
Solyc01g009565.1.1	25.932	19.0527	20.8163	6.95042	7.79179	9.53287	29.5238	21.5469	15.8009	23.3899	25.6187	20.223
Solyc01g009610.3.1	3.91202	3.75714	3.5044	2.10974	1.98884	2.37197	4.09959	3.38344	3.11264	3.57711	3.88148	4.48581
Solyc01g009620.3.1	0.949076	0.880117	0.973945	1.15829	1.27735	1.12106	0.845685	1.19063	0.885237	0.620834	0.85432	0.892129
Solyc01g009630.3.1	3.3055	3.42216	3.19906	4.8701	4.42015	4.33133	2.7458	4.56033	2.98008	2.17826	2.91146	2.98357
Solyc01g009660.3.1	0.0193593	0.019913	0.0198665	2.40322	0.65149	2.25802	0.0195841	0.383872	0.139401	0.0205387	0.0188949	0.0190878
Solyc01g009670.4.1	4.33702	4.48443	3.09915	1.83101	1.66361	1.47673	3.3384	2.56723	2.30466	3.13174	4.00399	3.47767
Solyc01g009690.3.1	1.58284	1.68491	1.60543	0.156224	0.329045	0.0780628	0.707518	0.364952	0.814113	0.995849	0.628728	0.471821
Solyc01g009700.3.1	1.64821	1.41637	1.88409	0.841177	1.27257	0.774282	0.738701	0.936262	0.772619	1.41661	0.936698	1.04911
Solyc01g009705.1.1	1.84627	1.05505	1.2631	1.30594	1.07868	1.0876	0.830099	0.214091	1.05512	1.95876	1.80199	0.606794
Solyc01g009710.1.1	0.70085	0.865077	0.287686	0.148722	0.147409	0.148628	0.567194	0.438855	0.432568	0.594841	0.684041	0.276409
Solyc01g009720.2.1	0.751316	1.14081	0.807717	1.10083	0.940616	0.606974	1.04958	1.26948	1.06728	0.569351	0.94281	0.846605
Solyc01g009750.3.1	12.6371	9.51225	9.41227	20.543	18.1866	20.2775	9.42089	16.477	13.2557	10.018	8.89911	9.09669
Solyc01g009760.3.1	0.614319	0.428055	0.549072	0.925133	1.18789	1.3448	0.581362	0.599756	0.85617	0.946085	0.618927	0.566627
Solyc01g009770.3.1	0.667019	0.358642	0.451146	0.14476	0.207252	0.466155	0.475405	0.617014	0.187131	0.482494	0.62143	0.313886
Solyc01g009780.3.1	4.2812	3.41015	3.52274	6.92437	6.726	6.04811	3.28781	5.50322	7.04902	3.10188	2.82814	3.39752
Solyc01g009790.1.1	0.296882	0.305374	0.304661	2.20496	1.87329	0.314797	0.300331	0.309833	0.305395	0.31497	0.289762	0.292719
Solyc01g009810.3.1	0.424936	0.195937	0.19548	0.0310939	0.123278	0.0310744	0.281641	0.183506	0.346682	0.404189	0.128714	0.216712
Solyc01g009820.4.1	3.24268	5.03925	4.42247	7.14168	6.09694	6.59391	3.81288	6.35809	6.98902	3.55939	3.52799	3.64011
Solyc01g009850.4.1	2.35913	1.46953	1.68414	1.88118	1.65655	2.12859	2.01595	2.21737	1.68066	1.55457	1.93786	1.77704
Solyc01g009860.3.1	47.205	36.6726	40.1654	69.7917	88.1847	91.9576	41.1543	41.0701	57.7335	39.7376	33.1771	26.7564
Solyc01g009870.3.1	0.0225675	0.046426	0.0115794	0.0838052	0.118665	0.155541	0.0228297	0.200192	0.533937	0.0119712	0.0110131	0.0333766
Solyc01g009890.1.1	0.609668	0.376264	0.625644	0.129373	0.128231	0.129292	0.493401	0.254506	0.12543	0.129363	0.119009	0.240447
Solyc01g009900.3.1	0.302519	0.726068	0.310446	0.534959	0.212095	0.534623	0.612067	1.78906	0.207463	0.106983	0.196842	0.298277
Solyc01g009930.3.1	0.27028	0.320782	0.277362	0.0882368	0.0655935	0.0220454	0.0210323	0.108489	0.235257	0.132345	0.142045	0.245991
Solyc01g009970.3.1	14.5892	11.7421	11.727	6.15842	6.96701	7.61322	13.1595	9.04219	10.0795	13.5449	14.4277	13.3495
Solyc01g009990.3.1	100.073	97.032	87.2008	29.0968	28.7398	29.8361	88.7199	52.1325	46.9637	72.4774	99.9512	83.6299
Solyc01g010000.3.1	5.29471	3.52639	2.82539	2.61225	2.70056	2.93343	7.09699	3.17727	3.78534	6.82502	7.33817	5.11605
Solyc01g010020.3.1	5.81201	7.46086	5.20088	7.39992	7.04123	8.23341	7.57283	8.00654	9.2789	3.69967	4.99191	4.30934
Solyc01g010030.3.1	1.45424	2.78977	2.11034	1.70388	1.67477	1.79268	2.29244	2.48136	2.24849	1.42926	1.93747	1.97483
Solyc01g010050.3.1	27.4766	32.7542	27.1708	38.9357	37.9835	39.0368	25.0681	47.5496	27.4662	23.234	21.6826	22.0595
Solyc01g010060.2.1	0.954596	0.420815	0.559777	0.289381	0.788776	0.5061	2.7591	2.41944	3.15633	0.795737	0.399301	0.672292
Solyc01g010080.3.1	0.046893	0.0723514	0.0914313	0.0547292	0.0739721	0.0646394	0.0711566	0.073408	0.082004	0.00995	0.0503451	0.0462354
Solyc01g010130.4.1	2.84854	3.258	3.31584	3.89067	3.77809	4.04602	8.29005	8.38596	4.96388	5.2661	6.18287	5.00935
Solyc01g010150.3.1	2.01803	1.48827	2.00578	1.89875	2.42924	2.05905	3.49232	3.49686	2.78091	3.68948	2.31648	2.11486
Solyc01g010180.3.1	10.155	4.95008	5.77557	2.63956	4.33184	3.67576	6.22981	6.63974	9.01984	6.36041	8.12025	8.40417
Solyc01g010185.1.1	20.8118	12.3187	13.9832	20.6132	19.1438	15.5772	18.3613	24.4972	16.426	15.2469	19.4295	18.2633
Solyc01g010215.1.1	8.28951	5.68441	6.51685	5.76063	7.18821	5.55141	8.72909	10.6242	8.87628	7.50881	8.89504	8.17326
Solyc01g010220.3.1	10.1808	5.14726	5.13525	4.02783	3.87131	3.90333	5.00407	5.70265	7.98768	4.14957	6.34372	6.01147
Solyc01g010230.2.1	19.9279	9.35772	10.3732	11.1847	9.26362	8.95744	12.7092	12.9606	10.9924	9.42198	16.2083	14.8075
Solyc01g010250.4.1	5.31401	4.90354	6.24462	19.756	20.9088	20.4424	5.17716	10.4624	8.85583	4.38824	4.58442	4.45149
Solyc01g010270.3.1	6.60211	3.48504	4.89042	5.35866	6.01067	6.01002	7.5597	7.20406	7.42659	6.88677	5.87202	4.29285
Solyc01g010280.3.1	0.0612795	0.0315161	0.12577	0.032509	0.0966664	0.0324887	0.0619914	0.0959292	0.0630367	0.065013	0.0598098	0.21147
Solyc01g010290.4.1	3.78893	3.10909	3.12368	3.42159	3.92865	3.85957	4.57585	4.65399	3.29542	5.9845	4.58102	3.74629
Solyc01g010310.4.1	2.15424	2.26958	2.17049	0.651069	0.727704	0.872162	2.40379	2.49348	1.28932	2.16083	2.68874	2.60033
Solyc01g010365.1.1	0.043731	0.0449819	0.0448769	0.046399	0.091979	0.0463699	0.0884781	0.136916	0.134955	0.231977	0.170729	0.172471
Solyc01g010370.3.1	1.53087	2.44756	1.93811	1.20937	1.13745	1.0851	1.88531	1.3719	1.1554	1.06805	1.83521	1.97698
Solyc01g010390.3.1	3.22287	3.71455	3.28635	6.41969	6.42752	7.02255	3.92202	4.13145	4.27553	3.04333	3.7042	4.63551
Solyc01g010410.3.1	0.142498	0.0209392	0.0208903	0.0431977	0.0214082	0.0215853	0.0617801	0.106225	0.0209406	0.0647915	0.0794747	0.0802857
Solyc01g010430.4.1	0.827143	0.683431	0.793157	2.15805	2.31012	1.52406	1.08366	1.98118	3.54293	0.963853	0.767601	1.23
Solyc01g010440.4.1	9.28356	14.4758	11.8959	14.6703	13.2189	13.9032	9.20025	16.9764	9.60892	10.2065	10.3038	11.6645
Solyc01g010460.4.1	6.18658	14.0712	9.03065	2.94623	1.58895	1.92684	11.8973	4.64525	6.23797	11.3074	11.6579	10.7703
Solyc01g010470.2.1	8.57079	10.6561	7.05966	2.22597	1.41957	1.89692	9.52587	5.21066	5.20294	7.17776	9.5716	9.68531
Solyc01g010480.3.1	5.18589	4.92499	6.46216	17.4675	22.3343	15.6818	11.0891	17.3245	16.6812	14.7444	14.9167	18.5183
Solyc01g010500.3.1	0.0118901	0.0244603	0.0366048	0.0252309	0.0375123	0.0126075	0.0240563	0.0248175	0.012231	0.0378434	0.0232098	0.0117233
Solyc01g010510.4.1	1.19628	2.73444	1.80052	3.49752	3.60644	3.07251	1.55978	2.60791	1.50405	1.523	1.29732	1.54646
Solyc01g010520.3.1	5.66154	6.53761	6.91098	16.1926	12.5384	12.4614	5.95716	11.7973	8.83646	6.68948	6.2157	7.83491
Solyc01g010540.3.1	21.4079	17.0006	18.2521	16.6882	16.7734	16.1188	14.776	17.4973	13.451	14.2696	18.6042	17.2014
Solyc01g010570.4.1	2.91585	3.62367	3.32926	5.05768	4.58396	4.37917	2.45642	5.14099	3.08136	2.73453	2.70993	2.86514
Solyc01g010580.3.1	42.1295	37.252	36.0586	40.2974	39.2031	36.115	30.4728	40.8135	30.3145	30.7623	32.7964	37.8664
Solyc01g010590.2.1	3.52466	2.74889	2.7255	3.01985	2.75826	3.24605	3.0383	3.66115	3.31933	2.68605	2.65681	2.95313
Solyc01g010640.3.1	114.374	126.321	102.377	16.2477	12.2498	11.5526	95.6907	46.0581	47.5675	89.4885	107.514	116.136
Solyc01g010650.3.1	3.30523	3.56625	4.25728	6.36299	5.13326	6.16931	3.84344	7.90343	5.52939	4.15731	3.3673	3.85522
Solyc01g010660.3.1	1.70862	1.69075	1.62022	2.21826	2.85829	2.40034	1.692	3.98012	6.83021	1.51442	1.09769	1.27948
Solyc01g010690.1.1	0.189049	0.875056	0.776013	0.568319	0.430761	0.267276	0.286868	0.295945	0.259294	0.267423	0.307526	0.528128
Solyc01g010700.3.1	6.64734	8.17161	9.05723	17.7182	17.2848	16.1169	4.69489	12.1932	9.58981	6.83733	6.52747	6.65403
Solyc01g010710.4.1	1.04613	0.836927	0.937216	0.0880912	0.165896	0.0968395	1.09187	0.701848	0.555143	0.968928	1.11828	0.834988
Solyc01g010750.4.1	44.8725	41.4424	46.4664	76.302	70.858	71.3361	33.9494	53.1488	44.2356	38.6195	33.6492	33.6639
Solyc01g010755.1.1	0.0877833	0.135441	0.0900835	0.0465694	0.0461584	0.0465402	0.088803	0.183226	0.0451502	0.0931316	0.042839	0.0865522
Solyc01g010760.3.1	6.31316	6.63778	7.58031	7.28025	7.70688	7.51078	6.58719	8.20832	6.59023	6.74732	7.7449	7.60532
Solyc01g010780.4.1	5.72125	6.98118	6.72184	9.68264	9.76064	9.7315	7.15041	9.48537	8.07041	7.656	7.50558	7.02026
Solyc01g010810.4.1	1.67676	1.55224	1.57013	1.96808	2.1601	2.1113	1.463	1.91396	1.57391	1.30083	1.33992	1.42592
Solyc01g010820.3.1	4.56897	5.44489	5.80059	8.47659	8.27822	8.15983	6.27939	7.22056	6.4927	5.06894	5.57424	5.43162
Solyc01g010830.4.1	2.12106	1.98233	2.07717	2.22022	2.18863	2.18859	2.37065	2.2969	2.08804	1.94783	2.26497	2.39489
Solyc01g010860.3.1	3.0537	2.50615	2.91147	5.02086	4.72601	3.98431	2.37713	4.0345	2.50633	2.95254	2.48372	2.59448
Solyc01g010870.3.1	5.46052	6.25764	6.52494	9.90254	8.72301	9.15038	6.22208	8.09011	7.33325	5.32407	5.31648	5.81334
Solyc01g010880.3.1	2.01602	1.80976	1.89017	1.25424	1.29136	1.52552	1.39053	1.76925	2.25293	1.42914	1.71724	1.6173
Solyc01g010910.2.1	0.08912	0.183338	0.152425	0.0157595	0.0156204	0.0314993	0.285492	0.341029	0.0152792	0.0315166	0.173965	0.0878702
Solyc01g010920.2.1	2.85749	2.98376	2.17706	3.99649	2.68634	3.02992	3.15347	4.15693	3.51841	2.29666	2.57767	3.41505
Solyc01g010930.4.1	0.216811	0.310756	0.182371	0.36957	0.246698	0.207282	0.287646	0.33755	0.292496	0.290354	0.21508	0.262833
Solyc01g010940.3.1	2.74272	2.14863	2.5096	9.09052	7.42076	8.40953	2.42239	5.04237	5.31954	1.92787	2.65207	2.75449
Solyc01g010950.3.1	1.05969	1.15739	1.23378	2.10968	1.88033	1.85911	0.927771	1.54025	1.19314	1.25508	0.977864	1.11322
Solyc01g010970.3.1	0.344298	1.01359	0.767556	0.415689	0.461963	0.440606	1.2851	0.842538	0.744979	0.478635	0.417153	0.304352
Solyc01g010990.2.1	6.65423	8.41914	8.20714	7.62369	6.20939	7.51953	8.50132	10.5635	10.2515	5.50189	5.39695	8.16264
Solyc01g011000.3.1	49.0092	39.2605	39.1534	50.4892	49.0087	46.0267	34.1092	44.6373	39.933	33.8282	40.2235	38.6038
Solyc01g011030.3.1	6.68477	9.02223	7.57368	9.75744	9.83387	8.39925	6.29335	10.8477	8.54588	6.76409	6.977	7.58158
Solyc01g011040.3.1	5.58436	4.7442	5.15762	7.10275	8.59889	7.58809	5.99795	7.43247	7.07778	4.81282	5.31585	5.67599
Solyc01g011080.3.1	4.34527	5.47293	6.09718	9.12666	11.0978	9.0269	6.54877	8.88457	6.29431	6.02124	5.36624	5.24613
Solyc01g011090.4.1	0.112841	0.544323	0.614928	0.891749	0.916615	0.635385	0.4448	0.58882	0.600398	0.466481	0.387371	0.468054
Solyc01g011100.2.1	1.2814	2.40276	2.40974	3.67215	4.21037	3.41956	2.30726	2.99773	2.9264	2.1758	1.88497	2.15508
Solyc01g011105.1.1	0.251568	0.230013	0.200791	0.0889721	0.117583	0.0889163	0.311044	0.291714	0.201275	0.741377	0.600196	0.358281
Solyc01g011200.3.1	0.601485	0.494952	0.987593	0.765817	1.34944	1.44564	0.770731	1.17175	1.19622	0.723216	0.86102	0.513977
Solyc01g011220.3.1	0.300181	0.451275	0.426526	0.759487	0.534234	0.636589	0.49054	0.674748	0.665083	0.41646	0.405666	0.478107
Solyc01g011230.3.1	0.27158	0.474891	0.278696	0.662741	0.485529	0.460748	0.247261	0.538512	0.419051	0.345751	0.212053	0.107108
Solyc01g011277.1.1	0.0767223	0.177563	0.137782	0.0203508	0.0806846	0.122028	0.174631	0.0800693	0.0789223	0.183143	0.0561617	0.11347
Solyc01g011340.3.1	9.61359	7.98336	7.90317	13.868	15.0311	14.2489	7.83635	11.5825	11.2083	7.31932	7.88262	8.00742
Solyc01g011350.3.1	2.04874	3.08493	2.8339	6.04079	5.84133	5.23365	3.44668	5.41313	4.33949	4.10932	2.94471	3.31954
Solyc01g011410.2.1	0.666949	1.14338	0.228142	0.23588	0.467596	0.942926	0.899595	0.232015	1.37215	0.471723	0.650953	0.438397
Solyc01g011430.4.1	0.117971	0.0404485	0.121062	2.69112	1.69554	1.43853	0.238683	1.31326	0.485416	0.125159	0.0575709	0.174475
Solyc01g011465.1.1	0.0134845	0.0138702	0.00922522	0.0190762	0.00472696	0.0142982	0.00909409	0.0375273	0.00462372	0.00476868	0.0263222	0.00443179
Solyc01g011510.4.1	4.04849	3.67255	4.46396	4.66105	5.2495	5.27465	6.84474	5.4387	3.48673	3.93417	4.72065	4.48006
Solyc01g012580.1.1	1.04477	3.62694	2.54634	3.18695	3.02148	4.01581	3.56704	2.72586	3.08983	7.75893	3.05912	2.70405
Solyc01g013975.1.1	0.0100989	0.00519387	0.0155453	0.010715	0.047792	0.0107083	0.0051081	0.00526972	0.00519423	0.0107142	0.00492834	0.00995726
Solyc01g014100.3.1	0.0647669	0.133239	0.199392	0.274873	0.0681118	0.274701	0.0655193	0.27037	0.0666241	0.068713	0.126427	0.0638587
Solyc01g014105.1.1	9.88775	7.23932	7.75414	0.6261	0.529759	0.885147	14.2541	5.18208	5.89253	13.2387	13.4575	9.29498
Solyc01g014140.3.1	2.12231	1.80336	2.17792	0.391615	0.291119	0.293527	1.77357	0.866696	1.80348	1.66423	1.26085	2.09254
Solyc01g014150.1.1	0.124043	0.0850609	0.254587	0.0438703	0.130449	0.0438428	0.125484	0.0431515	0.212667	1.00894	0.807122	0.163072
Solyc01g014180.3.1	154.915	124.854	151.729	485.919	440.386	439.714	126.512	372.359	251.491	129.298	105.648	104.938
Solyc01g014230.4.1	5.34238	7.05483	6.7039	8.3897	9.06079	8.62486	6.93833	7.51279	7.84249	6.79543	6.12709	5.99401
Solyc01g014250.2.1	13.5597	13.5117	12.9584	30.0328	31.1046	35.3159	10.9738	22.2882	15.2562	11.8683	13.8962	13.1189
Solyc01g014270.3.1	4.31157	4.4022	4.25061	6.59778	5.45891	4.88626	3.15068	5.14089	4.62045	3.18062	3.71186	4.17799
Solyc01g014275.1.1	5.41371	17.0389	9.0377	0.0818233	0.0973214	0.14719	10.844	8.14485	0.856762	3.38722	9.01721	6.88895
Solyc01g014315.1.1	0.166931	0.0572354	0.285509	0.0590385	0.0585175	0.0590015	0.450321	0.232285	0.114479	0.236136	0.162928	0.109727
Solyc01g014320.4.1	4.71432	0.583696	1.747	0.694714	0.459055	1.20342	3.66513	2.09555	2.11043	4.3532	4.68646	4.26086
Solyc01g014373.1.1	11.712	7.57399	7.42507	0.523425	0.787816	0.852455	12.9016	5.24384	5.58222	14.0539	13.2679	9.0256
Solyc01g014390.3.1	0.285645	0.215465	0.0977101	0.0404096	0.080106	0.363459	0.0963212	0.278233	0.156713	0.161626	0.0743452	0.0938799
Solyc01g014470.1.1	1.5526	5.47547	2.27612	2.35332	1.63279	1.88148	1.34626	1.85181	2.39569	3.88268	1.51537	1.20279
Solyc01g014480.3.1	4.37395	6.60846	5.85721	7.79047	8.40038	8.04408	5.4693	6.74987	7.92186	5.62939	5.96267	5.78315
Solyc01g014490.4.1	1.04292	1.57993	1.47811	1.55043	1.33562	1.4449	1.4964	1.59988	1.41711	1.12865	1.2629	1.44374
Solyc01g014530.2.1	0.147981	0.0380535	0.0379648	0.0392524	0.038906	0.0392278	0.0374251	0.0386093	0.0761124	0.0784987	0.288865	0.0729531
Solyc01g014560.4.1	0.0715539	0.0368003	0.0367144	0.0379597	0.0376246	0.0379358	0.108578	0.0373377	0.110409	0.0379567	0.0349189	0.282202
Solyc01g014620.1.1	6.64571	7.62455	5.50834	2.98318	2.55365	4.33645	4.65432	5.06834	4.33841	3.79648	6.61106	4.03232
Solyc01g014690.2.1	0.181397	0.279878	0.279225	0.0962317	0.190765	0.0961713	0.0917519	0.18931	0.0932991	0.384897	0.265569	0.268279
Solyc01g014700.2.1	0.521907	0.35789	0.401687	0.0461457	0.0914768	0.0461167	0.087995	0.181558	0.0894788	0.322995	0.254695	0.257294
Solyc01g014740.1.1	1.25784	0.739326	1.1064	1.33458	0.755888	1.14321	0.181779	0.375061	0.739378	1.33448	0.175382	0.885859
Solyc01g014840.3.1	0.257918	0.427895	0.281752	0.335446	0.253739	0.229372	0.252497	0.373364	0.556303	0.423688	0.276093	0.369146
Solyc01g014850.4.1	20.2147	23.5429	19.6068	21.3096	25.0304	21.7111	17.4151	23.8868	18.3795	13.4212	18.0115	17.7452
Solyc01g014860.3.1	12.7093	25.2931	21.2647	14.6573	19.1768	16.9918	15.0929	20.7606	18.758	17.0011	16.9887	21.7932
Solyc01g015000.3.1	0.226531	0.0647251	0.180807	0.0400585	0.092645	0.106756	0.2037	0.0919385	0.103567	0.333795	0.0982657	0.0992684
Solyc01g015020.4.1	28.8081	27.3879	33.958	49.7281	48.4182	54.3453	24.9737	41.3023	33.645	35.8786	26.8947	29.3004
Solyc01g015050.1.1	3.02945	16.273	14.8533	22.4999	23.3633	24.9842	19.0689	18.2671	22.853	43.2108	8.04905	12.7776
Solyc01g015060.1.1	2.16794	13.4859	11.0178	18.0731	16.2851	13.9021	13.0543	14.437	12.9559	30.7766	5.94481	8.14301
Solyc01g015293.1.1	0.678823	1.54827	1.46894	2.27031	2.66929	2.39407	1.37342	1.9867	1.86716	1.29946	1.13784	1.01851
Solyc01g016355.1.1	1.48375	0.87211	1.25073	1.06826	1.67184	2.0228	0.750494	1.9356	1.68983	1.18061	0.620642	0.888216
Solyc01g016380.4.1	0.0553218	0.0569041	0.0567714	0.0586969	0.0581788	0.0586601	0.0839466	0.173205	0.0284541	0.0586923	0.0269975	0.0545459
Solyc01g016390.4.1	0.0397819	0.0409198	0.0408244	0.0211045	0.0209182	0.0210913	0.020122	0.0830348	0.0409227	0.0422057	0.0388278	0.0588361
Solyc01g016400.1.1	0.138612	0.118814	0.0474147	0.0980456	0.170066	0.0734881	0.0467407	0.0241098	0.0237644	0.0245095	0.0676437	0.091112
Solyc01g016410.4.1	5.62921	4.03248	4.74516	7.89242	7.66419	7.35453	5.49122	5.66497	5.1702	5.91885	5.00364	4.80693
Solyc01g016460.4.1	5.03521	5.55454	5.65391	5.22626	5.44874	6.22889	5.46281	7.42536	4.65413	5.14844	6.23209	6.25971
Solyc01g016470.3.1	31.5858	24.8222	24.0472	23.4788	20.5769	25.6869	23.0456	23.4344	22.7153	23.7241	28.964	23.3801
Solyc01g016510.1.1	0.235652	0.0807973	0.161218	0.0416714	0.0413036	0.0416453	0.238389	0.0409886	0.121204	0.0833364	0.0766666	0.0387245
Solyc01g016530.1.1	0.605038	0.0691493	0.206964	0.0713279	0.0706983	0.0712831	0.544059	0.0701592	0.207463	0.213967	0.131228	0.132567
Solyc01g016540.3.1	0.513169	0.0754067	0.300923	0.0777824	0.0770959	0.0777336	0.593291	0.229524	0.226236	0.311105	0.0715516	0.216845
Solyc01g016560.1.1	17.8029	41.5074	26.9058	18.3166	20.3109	22.8814	19.8652	24.4349	17.8694	31.1358	21.167	26.0638
Solyc01g016720.2.1	0.343871	1.59168	0.352881	1.82425	3.25467	0.911552	0.69573	1.25605	0.707462	1.27687	0.503435	0.508572
Solyc01g016770.1.1	0.286216	0.883207	1.76229	0.911032	0.300997	0.91046	1.15816	1.79221	0.588846	0.303654	0.838053	0.846605
Solyc01g016780.1.1	0.250251	0.772228	1.54085	0.796557	0.263176	1.59211	0.253158	1.30584	0.772282	1.06199	0.732748	0.986967
Solyc01g016970.2.1	0.124151	0.127702	0.127404	3.95175	3.91687	3.68599	0.125593	1.68437	1.40482	0.131715	0.121173	0.12241
Solyc01g017560.3.1	0.384692	0.791391	0.394772	0.408162	0.20228	0.509882	0.291871	0.200737	0.296792	0.306098	0.375466	1.32754
Solyc01g017600.3.1	16.9781	19.7679	18.7297	7.53081	12.4488	6.70096	17.39	12.7969	13.3898	10.5073	15.282	21.6225
Solyc01g017720.2.1	0.548877	0.282288	0.140815	0.145591	0.577223	0.145499	0.462711	0.572821	0.329359	0.194106	0.535712	0.450983
Solyc01g017860.3.1	1.59593	1.16278	1.74693	1.89084	1.91611	2.1858	1.23776	2.15133	1.58697	1.26987	1.27208	1.29818
Solyc01g018010.2.1	3.99267	2.46413	2.80957	6.29387	7.91788	7.01569	4.61606	5.95265	6.21942	2.54156	5.01032	3.71173
Solyc01g018020.3.1	0.0158718	0.00816291	0.0407193	5.69197	1.7693	6.38683	0.0401405	0.753672	0.204087	0.0336777	0.0154912	0.00782462
Solyc01g020130.3.1	0.401971	0.300704	0.337503	0.465267	0.26901	0.309983	0.369673	0.533918	0.300725	0.155077	0.463663	0.396334
Solyc01g020150.3.1	0.999958	0.617136	1.02616	0.636579	0.21032	0.848239	0.40463	1.2523	0.617179	0.848706	0.585585	0.788748
Solyc01g020160.1.1	0.0908017	0.0373596	0.0745448	0.0192683	0.0190982	0.0577686	0.0918565	0.0379052	0.0186811	0.0578003	0.0354496	0.0358113
Solyc01g020190.2.1	0.441756	0.636148	0.362665	0.0937414	0.557485	0.37473	0.625643	0.368822	0.727077	0.749873	0.517393	0.522673
Solyc01g020220.3.1	0.302288	0.375266	0.310209	0.293081	0.328862	0.276318	0.300527	0.440578	0.257343	0.320705	0.244169	0.308326
Solyc01g020240.4.1	1.60139	1.47327	1.40859	1.83628	1.64748	1.7613	1.58981	1.9619	1.3864	1.62509	1.92218	1.55441
Solyc01g020320.3.1	4.71248	2.20331	2.76341	4.80518	4.76277	3.56918	2.90986	3.96	3.65145	3.0517	2.98666	3.43954
Solyc01g020340.2.1	0.111533	0.407904	0.27978	0.328715	0.404009	0.289088	0.25073	0.232797	0.267706	0.249804	0.193525	0.378781
Solyc01g020343.1.1	0.871318	1.66445	1.40509	1.45275	2.09444	1.84779	1.13328	0.649521	2.04869	1.71675	1.45786	2.82275
Solyc01g020347.1.1	0.547604	1.12653	0.80279	1.32803	0.904962	0.912447	0.791379	0.89806	1.4485	0.248986	0.610823	1.23411
Solyc01g020350.1.1	0.616748	0.634389	1.26582	1.30875	0.6486	0.980948	0.311956	0.643654	0.317217	0.327162	0.300978	0.608099
Solyc01g020353.1.1	1.05051	1.80092	1.61705	0.990752	0.797881	1.60896	1.53502	1.40087	0.840489	1.17643	0.968349	1.6112
Solyc01g020357.1.1	0.669648	0.627575	0.519214	0.505246	0.860728	0.804731	0.49678	0.792043	0.443926	0.315754	0.435725	0.586895
Solyc01g020440.3.1	1.16888	1.43366	1.14006	0.817153	0.731097	0.740758	1.16867	1.31945	0.985055	0.853244	1.24395	1.10209
Solyc01g020495.1.1	0.498623	2.28747	1.61694	1.64003	1.41581	1.48039	2.11854	1.77968	1.48747	1.96789	1.32373	1.72071
Solyc01g020500.2.1	1.83838	1.29216	1.63502	2.21061	1.70777	2.24172	1.98372	2.3023	2.26932	1.85287	2.66153	1.93344
Solyc01g020520.4.1	0.132635	0.134116	0.143031	0.24329	0.208045	0.181161	0.13645	0.227574	0.171126	0.119251	0.114095	0.124125
Solyc01g021600.4.1	1.49564	1.08971	1.85458	1.12404	0.786438	1.18942	1.26084	2.21125	1.92315	1.25618	0.912352	0.983107
Solyc01g021640.3.1	0.402782	0.51418	0.579409	1.09701	1.08732	1.03721	0.636658	0.827571	0.845311	0.606645	0.466832	0.616975
Solyc01g021680.1.1	0.242629	0.499139	0.746961	0.772296	0.51032	0.771812	0.245448	0.253214	0.748761	0.257412	0.23681	0.239227
Solyc01g021720.1.1	1.65455	1.70187	1.6979	3.12087	1.54666	2.33918	1.30182	3.64531	1.70199	2.34047	0.897147	1.8126
Solyc01g021730.2.1	0.0448808	0.092329	0.184227	0.0952378	0.377589	0.047589	0.0454021	0.140516	0.0923354	0.238076	0.0876087	0.177005
Solyc01g022740.3.1	1.37122	1.39303	1.39846	1.49978	1.2195	1.73219	1.42996	1.70488	1.30605	1.46374	1.3879	1.45214
Solyc01g022750.3.1	6.58976	4.82416	4.98044	5.88161	5.4473	6.50741	5.43514	5.32056	5.27488	5.12534	5.96092	6.07297
Solyc01g028800.3.1	0.022211	0.0456925	0.0341895	0.023566	0.0350371	0.0235513	0.0337035	0.0463598	0.0456957	0.0235642	0.0867131	0.043799
Solyc01g028803.1.1	4.0758	3.20492	1.81476	4.86055	3.75493	4.00029	4.27649	1.98619	2.65074	6.20029	6.27939	4.81573
Solyc01g028807.1.1	11.9985	14.5788	9.60488	6.74803	5.66948	6.38311	9.62477	7.14307	8.26016	13.9543	16.8719	18.04
Solyc01g028810.3.1	124.931	161.698	141.325	91.6975	79.1913	90.4084	131.458	135.85	87.756	106.487	154.892	143.115
Solyc01g028830.3.1	11.0051	10.9832	10.7766	7.1609	6.03834	7.5703	10.7126	10.1711	9.09283	7.69469	8.94689	8.75264
Solyc01g028860.3.1	53.9262	91.7354	80.7637	103.722	98.7453	86.2434	69.9981	105.768	79.0044	63.2346	66.951	76.8011
Solyc01g028865.1.1	0.179692	0.0924158	0.1844	0.190655	0.283458	0.0952675	0.545337	0.0937654	0.369689	0.28596	0.263073	0.0885859
Solyc01g028870.3.1	9.27938	9.80787	7.80517	3.33886	3.26846	3.08916	7.80671	5.84881	4.72984	5.30283	8.38394	7.75137
Solyc01g028900.3.1	8.2308	7.09941	8.32659	14.9044	15.0339	15.1944	7.97681	12.6486	11.2908	9.37777	6.49892	7.30431
Solyc01g028930.4.1	1.53727	1.48797	1.57312	2.62069	2.45679	2.587	1.49834	2.25328	1.96781	1.21862	1.48776	1.75414
Solyc01g034020.3.1	5.48463	5.24962	5.22923	4.25705	4.05254	4.60366	5.23921	5.25173	4.91115	4.60619	5.29498	5.55249
Solyc01g034080.1.1	0.0677026	0.243737	0.243168	0.0359165	0.071199	0.035894	0.171223	0.141312	0.104466	0.179569	0.231276	0.10013
Solyc01g034150.4.1	0.685409	1.30072	0.992351	1.46291	1.37177	1.33523	1.20668	1.26427	1.36367	0.924463	0.930854	1.03727
Solyc01g044270.3.1	4.84994	6.79993	6.83001	9.11999	9.63586	9.25668	7.12543	8.70581	10.8223	6.85529	7.03488	6.17972
Solyc01g044340.3.1	1.55937	5.7185	5.91389	6.47414	8.4847	5.31984	5.28114	6.08504	5.09122	7.04907	3.77183	4.14456
Solyc01g044350.3.1	3.25836	3.08451	4.24962	5.89507	6.23895	6.24926	3.17802	5.60881	4.55364	4.17305	3.40828	3.40466
Solyc01g044360.4.1	8.53245	18.3029	15.1172	16.0275	14.9909	13.0981	13.1431	13.3634	12.8033	13.0405	12.919	14.2596
Solyc01g044365.1.1	0.0432431	0.0148267	0.0147921	0.0305875	0.0303176	0.0305683	0.0291636	0.0300864	0.0148277	0.0152926	0.0140686	0.0852733
Solyc01g044370.3.1	0.258241	0.169036	0.0963663	0.323813	0.123444	0.248931	0.189993	0.196005	0.144898	0.149441	0.13748	0.0694416
Solyc01g044375.1.1	0.0174764	0.0539289	0.0358687	0.111256	0.018379	0.129717	0.0353589	0.0364776	0.0179776	0.0556236	0.0852863	0.051694
Solyc01g044420.4.1	0.0177227	0.0729183	0.0545611	0.0564117	0.0559138	0.0187921	0.0537856	0.0554874	0.0364617	0.0188024	0.086488	0.0524224
Solyc01g044490.4.1	0.81384	0.720685	0.668934	1.25072	1.08985	1.16095	0.82132	1.05913	1.04396	0.730909	0.893374	0.925582
Solyc01g044556.1.1	6.29674	4.43335	4.42301	11.3611	9.49026	13.5855	7.13632	11.2277	8.19188	9.09175	6.93448	5.92624
Solyc01g044558.1.1	9.941	10.97	10.7813	27.5583	22.9514	29.8627	18.8983	23.1265	21.4329	20.0818	17.0958	13.6143
Solyc01g049650.3.1	55.091	47.3324	48.1787	30.2482	26.9308	30.2512	47.8712	38.7908	44.7569	48.9957	41.5355	44.8193
Solyc01g049680.3.1	52.5668	45.241	47.5071	78.5816	74.8018	80.0103	52.2126	71.475	57.9231	39.4629	43.0355	46.4405
Solyc01g049690.4.1	27.6422	32.3325	28.9575	55.4495	50.8217	48.8504	34.9056	42.9216	36.7777	30.8029	27.5882	31.8916
Solyc01g049770.3.1	42.3017	38.0601	28.1008	31.449	23.7398	29.3479	45.9703	43.1228	44.0195	39.0479	43.1073	32.1281
Solyc01g049810.4.1	0.762329	1.1762	0.704074	0.404419	0.561189	0.404165	0.539829	0.742546	0.392094	0.296551	0.768847	0.801747
Solyc01g049820.2.1	0.167948	0.172752	0.103409	0.142555	0.0706487	0.10685	0.441737	0.245385	0.138211	0.285089	0.360624	0.132474
Solyc01g049830.2.1	0.0458934	0.0236031	0.070644	0.0243467	0.0723954	0.0486628	0.0464266	0.0239478	0.0708141	0.0973791	0.201567	0.0904997
Solyc01g049840.1.1	0.112378	0.192654	0.0768816	0.0794892	0.118181	0.119159	0.151578	0.0390934	0.1156	0.278191	0.182804	0.147736
Solyc01g049880.3.1	2.21031	2.53587	2.55176	3.81089	3.77725	3.38032	1.87049	4.50257	2.60163	1.24013	2.42696	2.53555
Solyc01g049890.3.1	24.7872	23.4262	25.4731	37.0572	31.0946	34.7373	20.9557	30.3832	27.3618	21.9521	21.7446	23.4969
Solyc01g049910.4.1	0.102333	0.161113	0.141448	0.201642	0.230611	0.217017	0.103522	0.198338	0.148234	0.152882	0.124339	0.172968
Solyc01g049920.2.1	0.666949	1.14338	1.59699	2.83055	1.63658	3.30024	0.899595	1.6241	1.37215	1.17931	1.30191	0.657596
Solyc01g049960.4.1	3.20973	2.8172	2.67641	3.09192	2.64372	2.84311	2.686	3.07402	2.83893	2.47556	2.8519	2.83199
Solyc01g050010.3.1	2.73543	3.31717	3.66401	3.14672	2.84642	3.17528	2.7672	3.30551	3.7617	2.01619	3.70965	3.52038
Solyc01g050040.4.1	4.19106	3.45559	3.31099	8.57587	9.58457	10.2282	3.56677	8.78249	7.42491	4.1288	3.34385	2.91883
Solyc01g050045.1.1	1.13805	1.1706	1.27909	3.04745	3.07754	3.5627	1.75431	3.39341	2.34136	1.32237	0.952074	0.96179
Solyc01g050050.1.1	0.676387	3.47867	1.61959	1.91374	1.42264	3.10788	1.59657	2.58828	2.5512	2.15279	2.86071	1.3338
Solyc01g050070.4.1	0.390376	0.40586	0.458758	0.514401	0.573869	0.571939	0.312107	0.468736	0.483612	0.38076	0.405595	0.432497
Solyc01g056260.1.1	1.8037	3.94249	2.3137	0.478435	0.237106	0.95627	1.82465	2.11768	0.92771	2.15279	3.08077	2.88991
Solyc01g056310.3.1	0.118253	0.17029	0.0728112	0.100374	0.0248721	0.0752335	0.0478508	0.0740473	0.0243289	0.0501832	0.0923337	0.139914
Solyc01g056320.1.1	1.40582	4.91652	6.05918	10.4411	8.87056	7.45328	6.54191	2.64087	4.33841	4.77272	2.74421	3.8811
Solyc01g056340.4.1	0.812136	1.1519	1.002	1.117	1.13147	0.954372	0.908174	0.965886	1.01631	0.854252	0.878472	0.828122
Solyc01g056370.3.1	3.94498	4.95956	3.68032	4.88327	4.60969	5.02809	2.62023	5.82213	3.85315	3.84712	3.98649	5.2255
Solyc01g056480.3.1	3.44934	4.05486	3.96112	4.96685	4.23206	5.31206	2.49244	5.31402	3.21032	2.09114	4.16819	4.53462
Solyc01g056520.3.1	0.502184	0.890349	0.831548	0.914656	0.914004	0.85173	0.770949	0.821117	1.01139	0.731169	0.67839	0.820983
Solyc01g056570.3.1	2.90936	5.53603	5.47928	6.70246	6.38875	5.73202	5.38219	5.57725	6.21504	5.80063	4.66007	5.20833
Solyc01g056580.4.1	0.113415	0.0907346	0.103455	0.0133704	0.0132524	0.0267241	0.114732	0.0394541	0.103704	0.0802165	0.110695	0.0621246
Solyc01g056600.2.1	1.18714	2.8278	2.37238	2.51913	3.08827	1.92129	2.14903	2.47786	2.44236	2.1875	1.76849	2.40259
Solyc01g056610.1.1	1.05282	4.11515	1.72865	4.91502	5.09308	3.79559	4.04719	2.41725	4.54864	2.23393	2.46617	2.07611
Solyc01g056620.4.1	0.624011	0.862105	0.822426	1.10996	0.900718	1.20657	0.816924	1.23862	0.931391	0.92814	0.824002	0.971145
Solyc01g056690.4.1	1.54187	2.14251	1.93532	0.739989	0.65781	0.596926	1.77809	1.49816	1.37697	1.73204	1.48352	1.75769
Solyc01g056720.4.1	3.39681	2.98994	2.75351	4.04824	4.12259	3.7733	3.08494	4.25995	4.1451	3.40692	2.99495	2.74876
Solyc01g056780.3.1	169.306	144.4	127.339	23.3459	25.8114	24.533	122.089	68.2376	64.6871	85.6641	150.636	129.861
Solyc01g056790.3.1	0.424961	0.520377	0.913726	0.601183	0.829972	0.81538	0.573197	0.633571	0.645312	0.751421	0.493772	0.678383
Solyc01g056800.1.1	3.69923	3.80504	2.99697	3.20191	2.9689	2.68379	2.06806	4.1654	2.20307	2.78854	3.70553	2.68753
Solyc01g056810.4.1	0.324841	0.505972	0.471456	0.49237	0.692995	0.428093	0.455366	0.73614	0.429629	0.487408	0.511809	0.535334
Solyc01g056830.3.1	0.158622	0.453219	0.379816	0.486197	0.389232	0.50458	0.552711	0.754134	0.489511	0.186984	0.395644	0.556079
Solyc01g056850.3.1	2.4997	3.68975	3.21013	5.61159	6.12644	4.1031	2.17872	4.15632	3.41398	1.5957	1.42663	1.84501
Solyc01g056940.4.1	91.8509	93.8252	88.3299	53.3407	50.133	55.4611	69.1586	62.1387	61.1833	58.118	75.8321	79.9231
Solyc01g056990.3.1	0.0588283	0.0567291	0.0490505	0.0156043	0.0154666	0.0233918	0.0557922	0.0729062	0.0416042	0.0234047	0.10048	0.0435025
Solyc01g057000.3.1	3.60405	0.931849	5.13342	166.477	110.102	145.74	1.43446	62.3386	50.9109	3.2177	1.2302	1.12625
Solyc01g057020.3.1	8.79382	12.551	12.9103	11.1607	10.9294	9.94908	8.68315	10.6704	9.78178	9.24032	11.2112	9.2513
Solyc01g057090.4.1	0.429311	0.557453	0.512533	1.05532	0.925315	0.987054	0.464398	0.929349	0.642756	0.421645	0.450129	0.544829
Solyc01g057120.2.1	3.58485	6.76021	3.67879	2.53571	3.14166	8.23587	1.81325	5.61186	4.30225	2.53551	2.33258	8.24735
Solyc01g057150.1.1	0.343871	0.353706	0.176441	0.547274	0.542444	0.546931	0.173933	0.358872	0.353731	0.182411	0.671246	0.339048
Solyc01g057160.1.1	2.15091	0.737478	1.71677	0.507141	1.508	1.77388	0.725299	0.997664	2.21259	1.26775	1.39955	1.64947
Solyc01g057165.1.1	0.560446	0.411769	0.944858	28.2453	23.5616	25.7939	0.418468	10.5281	8.07123	0.806946	0.260478	0.368391
Solyc01g057200.4.1	23.0471	23.8958	18.831	7.9882	7.02182	6.49397	24.2931	13.3118	14.779	19.5659	25.2584	19.6819
Solyc01g057210.3.1	19.0152	16.7117	17.7644	14.6088	13.7171	13.946	18.8203	17.2585	15.2828	21.3793	20.7301	19.3922
Solyc01g057260.4.1	2.66123	3.04319	2.65468	1.38813	1.75112	2.67993	3.38398	2.66871	1.91169	2.83914	3.99042	3.1223
Solyc01g057270.4.1	0.0266978	0.0549229	0.0913247	0.0424899	0.0561533	0.033027	0.0585173	0.0464375	0.0686585	0.0802526	0.052115	0.0789703
Solyc01g057310.4.1	0.744205	2.28361	1.89322	0.265415	0.355147	0.271879	1.44244	1.11606	0.83631	1.181	1.57479	1.43671
Solyc01g057320.3.1	0.0368149	0.694245	0.340016	0.084632	0.0838851	0.0455425	0.409668	0.172894	0.183041	0.279915	0.203614	0.362986
Solyc01g057340.3.1	1.12108	1.02921	0.983805	1.05052	1.17898	1.17207	0.996319	1.5691	1.48196	1.15048	0.823204	0.83677
Solyc01g057430.3.1	1.81954	2.95135	1.43632	3.93535	4.4894	3.19083	1.27432	4.67427	2.08769	0.965201	1.29778	1.38002
Solyc01g057440.3.1	0.163054	0.359395	0.478075	0.321288	0.514423	0.271689	0.282768	0.680667	0.215652	0.222413	0.181878	0.298567
Solyc01g057445.1.1	6.9482	5.27626	5.31181	6.53099	7.5032	6.57634	5.00043	6.81331	5.61242	7.17363	7.41875	8.68989
Solyc01g057520.4.1	1.37993	2.1719	1.63187	1.45482	1.30377	1.43997	1.67515	1.65957	1.78	1.98918	1.96252	2.09917
Solyc01g057570.3.1	1.02314	0.853838	1.04995	1.1948	1.14365	0.996179	1.18475	1.61173	1.1981	1.03086	0.967198	0.919967
Solyc01g057600.3.1	0.284051	0.239053	0.291494	0.0273982	0.108626	0.0821431	0.156737	0.0808479	0.0531265	0.109584	0.151221	0.254607
Solyc01g057680.4.1	0.376802	0.19379	0.358033	0.503439	1.04202	0.480927	0.183531	0.364111	0.430674	0.429371	0.279229	0.151359
Solyc01g057690.2.1	0.0187517	0.019288	0.019243	0.0397914	0.0788804	0.0198832	0.0948475	0.0782788	0.0192894	0.0198941	0.0183019	0.0554661
Solyc01g057700.1.1	0.129184	0.132879	0.0441896	0.0913768	0.0452852	0.0913195	0.0435615	0.0449398	0.177184	0.0456848	0.084057	0.0424574
Solyc01g057703.1.1	0.0139965	0.0575873	0.057453	0.0594016	0.044158	0.0296822	0.0566363	0.0584283	0.0143978	0.0296985	0.0409824	0.0138002
Solyc01g057705.1.1	0.0298551	0.0460636	0.0459561	0.0475148	0.0470954	0.047485	0.0302019	0.062315	0.0460668	0.015837	0.0291391	0.0147182
Solyc01g057707.1.1	0.275625	0.289415	0.28874	0.0609252	0.0603875	0.079153	0.20912	0.0958831	0.242181	0.316786	0.123298	0.192497
Solyc01g057760.4.1	4.7201	11.0646	9.51008	10.9929	12.2454	10.1163	8.00902	8.53027	8.41956	9.19259	7.75984	8.27912
Solyc01g057770.3.1	5.81064	9.34038	6.98582	0.619094	1.12499	0.992507	13.5763	14.97	73.1027	3.24999	5.63569	9.3728
Solyc01g057780.3.1	6.46205	11.2846	9.82179	8.84237	9.71437	9.09572	8.14258	8.22185	5.92736	5.30156	7.71305	8.95531
Solyc01g057830.3.1	89.4483	93.0946	85.4529	25.829	27.3057	22.1552	85.978	51.0178	55.1164	81.4446	100.413	94.7037
Solyc01g057840.3.1	1.99947	2.65652	2.69696	3.6563	3.63996	3.79053	2.94211	3.80981	3.14754	2.51502	2.43201	2.61364
Solyc01g057850.4.1	0.196505	1.08923	0.929849	1.25096	1.06771	0.964642	1.04179	1.08235	1.04813	1.18137	0.699686	0.879047
Solyc01g057853.1.1	2.91836	3.28579	2.75201	6.36018	4.93541	4.51624	2.07456	4.36272	3.00204	2.55224	2.04005	2.60524
Solyc01g057900.3.1	0.896253	1.31116	1.39994	2.5123	2.40811	2.38465	1.37358	1.88271	1.73474	1.41747	1.17924	1.46986
Solyc01g057910.3.1	0.983498	1.18505	1.32647	16.696	14.4801	9.74316	1.81929	4.57482	2.86167	0.924171	0.740502	0.775765
Solyc01g057940.1.1	0.036796	0.151394	0.0755204	0.0780818	0.193482	0.234098	0.223341	0.0768024	0.189256	0.0390379	0.071827	0.14512
Solyc01g057960.3.1	0.099166	0.136003	0.135686	0.105216	0.173812	0.2804	0.100318	0.344974	0.0340032	0.210416	0.0967876	0.0651835
Solyc01g058010.3.1	2.2923	4.48922	3.82131	4.41823	4.62136	4.88248	4.94165	5.87107	10.9561	3.5152	2.85283	3.53334
Solyc01g058020.4.1	6.58416	6.72079	6.963	8.53234	9.14417	8.95334	7.88092	13.0084	18.5093	5.54559	6.18097	6.04582
Solyc01g058030.2.1	1.90415	1.11921	1.75465	1.31939	2.08422	0.782897	1.17935	2.06833	1.03934	1.93771	0.644779	1.2644
Solyc01g058040.2.1	1.69312	1.74155	1.47018	1.52004	3.42415	1.24289	2.2398	2.58251	1.60769	3.17802	1.14405	1.28413
Solyc01g058100.2.1	1.89926	1.62799	1.05572	0.167927	0.0832227	0.0839111	1.20083	0.165176	0.65124	0.671658	1.00409	0.546182
Solyc01g058140.3.1	4.70515	5.63409	5.84696	6.81914	6.11825	6.44182	5.00575	6.788	5.30495	5.56231	4.56438	4.90426
Solyc01g058160.3.1	3.36893	8.75775	6.43251	3.63946	3.39261	2.87943	5.4116	4.53871	3.02447	5.50209	5.73929	5.59654
Solyc01g058170.4.1	8.95094	14.4733	10.8021	6.57194	5.68558	5.61871	9.56199	9.22932	4.82479	10.218	11.1824	10.2022
Solyc01g058190.4.1	19.3608	17.9596	17.298	18.1297	17.8016	17.3649	14.6084	18.9449	13.1738	10.1383	14.1636	13.0472
Solyc01g058200.3.1	81.0859	69.7343	65.3172	71.4137	70.7835	66.068	57.1111	71.2617	48.6669	35.1866	56.5294	48.8108
Solyc01g058205.1.1	1.9032	2.8141	3.09236	3.26034	2.79374	3.42647	2.88796	3.33106	2.69194	2.01915	2.47673	2.77567
Solyc01g058250.2.1	0.907058	0.0405653	0.323765	4.64461	2.57139	5.81257	0.199477	1.60515	0.851931	0.669441	0.230949	0.349958
Solyc01g058260.4.1	21.4019	24.9056	34.5348	101.82	103.091	99.4303	32.2994	73.7897	106.5	28.0466	17.2207	18.0058
Solyc01g058270.3.1	1.63164	1.21333	1.71064	1.8436	1.73077	2.10458	2.29369	2.55055	2.15072	1.88842	1.39948	1.26055
Solyc01g058280.4.1	10.0187	10.331	9.48744	14.5087	13.9607	13.2957	7.77489	12.0964	10.2034	8.37889	9.25482	9.66911
Solyc01g058320.4.1	5.36392	3.36652	5.17794	16.3259	17.9267	17.1592	11.1744	18.217	15.9687	7.33043	4.83597	3.31664
Solyc01g058350.1.1	10.5462	9.27315	8.20417	14.0772	8.58645	11.7237	9.12001	12.7815	13.9982	20.2119	10.7913	8.38571
Solyc01g058390.3.1	7.8015	9.74188	8.75292	12.4749	11.8573	11.1667	6.20324	8.83546	8.59494	8.62938	6.25523	8.09776
Solyc01g058400.3.1	0.0179287	0.0184416	0.0183985	0.247293	0.0377093	0.133074	0.018137	0.0187109	0.0553285	0.0190211	0.0174987	0.0176773
Solyc01g058450.3.1	1.05605	1.89694	1.51614	2.25476	2.1227	2.02167	1.64195	1.86763	1.53853	1.4543	1.41407	1.35156
Solyc01g058470.1.1	30.5513	30.9183	30.0877	48.6228	54.4122	44.9348	30.657	54.5115	52.21	25.3551	27.1734	25.5073
Solyc01g058520.4.1	0.820567	0.753605	0.992437	0.621877	0.862945	0.776859	0.919038	1.68214	0.452194	0.559646	1.00111	0.837954
Solyc01g058530.4.1	7.07071	6.54566	5.36943	6.75188	7.28716	6.89759	7.93966	7.37917	4.87322	5.32607	5.79695	5.99554
Solyc01g058535.1.1	1.01698	4.18427	2.34816	2.69756	3.2085	2.15669	3.08638	2.38802	2.87689	4.58549	3.7222	5.51494
Solyc01g058540.3.1	0.0624402	0.0642262	0.160191	0.132499	0.065665	0.132416	0.0631656	0.130328	0.192692	0.165611	0.152357	0.0615646
Solyc01g058670.3.1	16.0454	15.5874	14.2262	22.1446	22.4017	20.3055	17.0402	20.3382	15.2407	10.3703	12.8404	12.335
Solyc01g058705.1.1	9.99178	10.4675	9.23013	7.01532	7.41956	7.08925	9.52866	10.9674	7.52348	8.62151	11.3384	10.6893
Solyc01g058720.4.1	8.98372	3.90952	5.67331	2.93286	4.48159	4.03016	5.0101	3.96661	9.59677	5.49869	4.88999	6.18906
Solyc01g058730.4.1	5.10273	7.13843	7.45635	11.8494	9.77465	9.68539	6.90013	9.91615	7.84696	6.89057	5.76831	6.38847
Solyc01g059830.3.1	8.85647	8.7948	9.02569	20.4052	18.5762	18.9247	6.35705	13.4232	11.051	8.73327	6.97025	8.43033
Solyc01g059840.3.1	0.0343623	0.0353452	0.0352627	0.0364587	0.108411	0.182179	0.0347615	0.25103	0.0706953	0.0364559	0.0335382	0.0338804
Solyc01g059860.3.1	3.37641	5.67441	5.21968	4.43178	4.52439	4.27886	5.94981	5.83117	4.64404	5.10742	4.93783	4.96138
Solyc01g059870.4.1	11.117	15.692	14.0415	7.6338	7.08432	6.65682	18.3507	10.3793	11.0559	15.7663	13.3983	11.7144
Solyc01g059880.3.1	4.62362	5.14556	5.51441	12.9123	12.1641	10.7727	7.84508	8.174	7.82626	6.57871	6.45969	5.97672
Solyc01g059900.4.1	0.499631	0.0856536	0.0854538	0.176704	0.0875723	0.0882967	0.168478	0.173809	0.256979	0.17669	0.406373	0.328416
Solyc01g059920.4.1	0.54405	0.782507	0.634008	0.445161	0.504265	0.449771	0.536377	0.784312	0.460052	0.513607	0.886502	0.754625
Solyc01g059930.3.1	38.2096	30.4038	33.4956	101.887	93.3684	92.306	26.638	59.9087	57.5302	30.3458	27.6005	29.8902
Solyc01g059950.1.1	0.046617	0.0159835	0.0159462	0.0494611	0.0490246	0.0494301	0.0471586	0.0486507	0.0959076	0.065943	0.0303327	0.0153211
Solyc01g059965.1.1	6.43254	3.18753	3.08372	6.70044	9.03612	5.3769	2.06618	1.32303	10.7224	6.17688	5.68252	6.31918
Solyc01g060020.4.1	6.29825	3.15675	3.00837	6.5124	8.79122	5.29408	2.08519	1.2907	10.5075	6.09883	5.54365	6.18734
Solyc01g060030.3.1	16.4881	17.9829	14.6488	30.8454	26.5717	26.3168	16.579	30.2881	18.3935	16.5956	18.4471	17.8261
Solyc01g060040.3.1	3.68049	5.8779	5.72504	4.98406	4.61413	5.73064	6.09437	5.43813	5.57942	5.37415	5.42615	5.87306
Solyc01g060050.3.1	0.105093	1.46916	0.9314	0.755187	0.8289	0.577432	1.08246	0.593254	0.899246	0.744993	0.587458	0.8525
Solyc01g060070.3.1	0.780181	0.524079	0.784285	4.08821	3.63352	3.74799	0.612067	2.17678	1.96543	0.810822	0.481746	0.612252
Solyc01g060080.4.1	10.539	10.9226	10.7332	18.1848	15.2535	16.7624	12.8691	16.0259	14.6739	12.1693	10.468	11.2309
Solyc01g060090.1.1	0.152811	0.563235	0.447577	0.716091	0.59594	0.560361	0.512067	0.531591	0.576374	0.401926	0.397723	0.505366
Solyc01g060100.2.1	0.160329	0.639044	0.616987	1.02066	1.22241	0.552511	0.83123	0.648377	0.783399	0.446505	0.645494	0.553281
Solyc01g060130.3.1	3.30518	2.71027	5.47904	4.11991	4.66691	7.91605	4.55942	6.41631	7.51319	4.34028	4.78247	4.26155
Solyc01g060140.4.1	19.0395	25.3227	26.4336	21.0467	23.1892	20.2588	21.7802	23.0586	23.2862	23.4056	17.8266	18.0412
Solyc01g060160.1.1	0.0943692	0.33974	0.435789	0.400506	0.148864	0.150096	0.286396	0.295458	0.291226	0.250297	0.276318	0.186092
Solyc01g060170.4.1	0.722795	3.60364	3.28108	2.86006	2.94213	2.0107	3.02799	2.41385	3.30648	3.40113	1.97529	2.62426
Solyc01g060180.4.1	46.7636	53.6757	43.535	8.25551	9.27051	7.20115	41.1532	20.2889	29.367	44.7576	41.6583	44.6
Solyc01g060200.3.1	0.0549673	0.0807708	0.0886406	0.0999785	0.0578061	0.108242	0.0635495	0.122926	0.0484659	0.0333236	0.0613131	0.0774235
Solyc01g060210.4.1	0.917367	0.911069	0.941405	1.77885	1.33068	1.44232	0.992026	1.38656	1.10638	0.771895	0.771867	0.810933
Solyc01g060240.4.1	3.04681	1.99615	2.31013	3.95335	3.18375	3.1072	3.16073	2.24808	2.21588	1.68828	1.70469	1.77949
Solyc01g060250.2.1	0.668051	1.41865	1.12785	0.937456	1.13315	1.05112	1.26442	1.28194	1.0419	1.28033	0.98856	1.16863
Solyc01g060260.4.1	0.287747	0.0328864	0.164048	0.169612	0.470723	0.644123	0.129373	0.333667	0.0328887	0.10176	0.0624102	0.0945706
Solyc01g060280.4.1	0.93729	1.16157	1.25929	2.16068	2.24454	2.58241	1.07384	1.50459	1.41334	1.1182	0.977267	1.09858
Solyc01g060375.1.1	0.0317173	0.0326245	0.0325484	0.269219	0.166777	0.134525	0.0320858	0.033101	0.0978805	0.0336497	0.0928699	0.0312725
Solyc01g060395.1.1	0.0202706	0.54211	0.208017	0.0430145	0.0639523	0.0214938	0.0820242	0.169239	0.0625555	0.0645168	0.31655	0.139904
Solyc01g060410.4.1	1.05652	3.6923	2.48191	0.513219	0.548849	0.350929	2.0732	1.91296	0.94278	1.02636	2.17418	2.27167
Solyc01g060420.2.1	0.425249	0.174965	0.0872784	0.0902386	0.0894422	0.090182	0.344151	0.35504	0.0874886	0.0902316	0.08301	0.0838571
Solyc01g060450.3.1	0.586119	1.0249	0.661625	1.0261	0.58557	0.71471	0.622574	0.519935	0.512487	0.310915	0.486252	0.549004
Solyc01g060460.2.1	0.0346865	0.0237858	0.0237303	0.0122676	0.0121593	0.0245197	0.0350894	0.0120666	0.0118937	0.0367998	0.0225697	0.0228
Solyc01g060470.3.1	23.6923	26.2612	25.9923	27.7887	29.5696	27.7619	22.143	25.0105	25.0775	23.5863	23.1584	21.9374
Solyc01g065490.4.1	5.57691	4.5567	6.34096	17.6602	15.2579	16.5394	4.33642	11.9097	8.56838	4.07628	3.31627	3.87312
Solyc01g065500.3.1	1.90464	3.38524	2.18449	1.75337	1.39916	1.32163	2.86181	2.11927	2.89566	2.21383	2.00931	2.65119
Solyc01g065510.3.1	19.2414	21.7814	13.6338	1.78228	3.21192	2.80669	13.749	8.02168	9.21584	6.69655	12.4206	14.5549
Solyc01g065530.3.1	5.36887	7.4574	6.80591	4.86599	5.24181	4.64454	7.45926	7.70961	16.2718	4.51599	6.47306	7.05358
Solyc01g065540.3.1	2.30154	4.75588	3.7431	5.99586	5.57556	5.75242	3.52359	5.30786	3.37162	3.53183	2.90821	3.69768
Solyc01g065550.3.1	2.58392	2.27422	2.27803	3.33509	3.69785	3.5213	2.79358	4.411	4.59443	2.2138	2.11462	2.46889
Solyc01g065560.4.1	1.64342	2.19041	1.74586	2.36993	2.53158	2.63842	1.52202	2.29487	1.96436	1.52253	1.82992	1.68884
Solyc01g065570.2.1	0.681438	0.534041	0.599395	0.619724	0.750756	0.894596	0.36109	0.54184	0.634218	0.413117	0.475067	0.415927
Solyc01g065580.4.1	4.52421	5.6611	6.24139	6.25514	5.90563	6.68642	4.38803	6.28894	4.89383	3.81019	4.93466	4.83785
Solyc01g065680.2.1	5.49889	8.04917	5.2089	3.36598	3.78111	3.92451	6.09764	5.84913	2.28438	3.92667	7.53444	5.6303
Solyc01g065690.3.1	8.016	7.81616	7.46154	15.6822	13.9142	12.8286	8.19955	5.06918	11.0353	6.86042	8.78354	10.2835
Solyc01g065700.3.1	1.06791	0.921689	0.516453	0.039071	0.0645436	0.0390465	1.30382	0.192154	0.530324	1.67992	1.56943	1.08924
Solyc01g065710.3.1	1.39848	0.993236	1.04217	0.900877	0.945452	0.8297	1.19578	1.42474	0.702164	1.14809	1.23494	1.18189
Solyc01g065720.4.1	0.999641	1.66174	1.84261	3.54129	3.662	3.30548	1.47614	2.30899	2.38557	1.40485	1.31091	1.54617
Solyc01g065725.1.1	0.0660345	0.0452822	0.101647	0.105095	0.0925932	0.198388	0.0111336	0.126345	0.033964	0.151792	0.0966762	0.0325542
Solyc01g065740.3.1	0.0546638	0.0337364	0.100973	0.208795	0.137968	0.127517	0.0884781	0.296652	0.08997	0.139186	0.20274	0.118574
Solyc01g065750.2.1	4.91007	2.98908	5.34722	4.57171	4.53136	4.25009	6.08217	5.75173	9.89557	2.76408	6.06373	4.84121
Solyc01g065810.2.1	0.123829	1.78319	0.889516	0.525535	0.911569	0.919109	1.50321	0.258462	0.636899	1.31373	0.362577	1.34302
Solyc01g065840.4.1	3.43557	3.8143	4.2391	5.01934	4.88901	5.97028	4.68913	6.58754	4.09505	4.15112	3.80558	4.18047
Solyc01g065845.1.1	0.0251502	0.0517392	0.0387139	0.0133423	0.0396737	0.0133339	0.0381636	0.0131237	0.0129357	0.0133413	0.024547	0.0371963
Solyc01g065980.4.1	9.44452	7.40845	7.59478	53.3245	42.3165	49.988	16.3385	40.0266	24.8598	26.376	21.2246	19.035
Solyc01g065983.1.1	0.0675113	0.416654	0.207841	0.0716301	0.0709979	0.0715852	0.136591	0.422739	0.208342	0.0716245	0.131784	0.0665645
Solyc01g066020.3.1	0.0138706	0.0285346	0.0427021	0.0147168	0.0145869	0.0147076	0.0561268	0.043427	0.0285366	0.0294313	0.0270758	0.0410282
Solyc01g066040.2.1	0.746844	1.64616	1.64231	1.24521	1.68303	1.69695	2.48242	1.4475	3.6218	1.35831	2.08266	2.4195
Solyc01g066050.3.1	12.9697	13.8668	14.7793	21.5158	24.1949	21.6952	13.6378	17.4265	18.428	12.1921	10.5507	12.5861
Solyc01g066060.4.1	1.33502	1.54204	1.58336	1.74156	2.27856	1.93772	1.2509	2.21551	1.36204	0.766225	1.31368	1.53208
Solyc01g066160.1.1	0.333087	0.171307	0.68363	1.06023	0.875723	0.52978	0.505435	0.347618	0.342638	0.17669	0.325098	1.64208
Solyc01g066190.1.1	2.13112	1.56577	1.40591	3.06869	3.36177	2.58254	1.23193	1.90636	3.28835	0.807487	2.08001	2.5515
Solyc01g066200.1.1	5.68601	5.84865	4.19391	7.16407	12.1462	8.10163	3.95454	8.90109	6.76297	6.59798	4.50908	6.13186
Solyc01g066260.2.1	1.50197	1.90845	1.63199	2.7185	4.83153	2.81048	3.48572	3.78043	2.63566	3.5619	1.98334	2.43914
Solyc01g066270.3.1	0.787879	0.0900461	0.89836	0.743064	1.47301	0.742598	0.531354	1.18769	0.900524	0.185752	0.427213	0.604201
Solyc01g066290.2.1	7.58065	7.55125	8.27061	17.8642	23.413	20.2222	7.99161	16.3224	11.1635	9.14307	7.39884	6.53021
Solyc01g066310.4.1	9.3542	13.8816	12.7326	13.4177	13.9123	13.8626	12.4505	13.505	13.163	12.2859	10.945	11.0184
Solyc01g066340.4.1	10.4962	14.9489	15.0797	22.4444	24.2842	20.5469	10.9448	21.2341	32.7237	13.8768	11.0325	13.2149
Solyc01g066430.3.1	14.082	15.5059	13.1304	26.2153	26.4479	19.7271	13.2785	20.2986	22.958	17.2805	11.8782	18.8873
Solyc01g066440.3.1	7.75888	8.23688	6.98288	2.81745	2.92349	2.94767	10.7032	10.349	3.20108	2.72919	5.70996	5.15459
Solyc01g066450.3.1	0.351585	0.470134	0.234519	0.708766	0.628563	0.633762	0.373453	0.642115	0.59675	0.428957	0.480414	0.485316
Solyc01g066455.1.1	0.0477026	0.196268	0.19581	0.151839	0.250831	0.252906	0.14477	0.0497836	0.0981409	0.050609	0.232793	0.0940673
Solyc01g066457.1.1	1.75493	2.69129	2.35757	3.55473	6.30848	3.28183	2.80823	3.32999	3.34793	1.6926	1.96198	2.35953
Solyc01g066480.3.1	4.53245	3.22223	3.91902	4.44848	4.67363	4.84919	3.58834	4.55289	4.19408	3.65511	3.81357	3.75869
Solyc01g066490.2.1	12.1279	9.53951	10.8594	10.8493	12.8792	12.9858	9.98338	14.6423	9.41787	7.0641	10.3283	8.79248
Solyc01g066500.1.1	0.102902	0.211691	0.158398	0.21836	0.0541082	0.0545558	0.208195	0.268478	0.105853	0.0545858	0.200868	0.202918
Solyc01g066510.3.1	0.0102428	0.0579467	0.0367892	0.135846	0.113104	0.0651653	0.0207236	0.0534482	0.0474143	0.0434674	0.0549842	0.111091
Solyc01g066520.3.1	2.48466	2.83203	2.59571	5.15374	6.07341	6.11574	2.55881	4.29839	4.40568	2.80228	2.51974	2.23647
Solyc01g066560.3.1	0.134959	1.11055	0.761725	0.871089	0.638681	0.763216	0.716766	0.739445	0.856112	0.918749	0.526889	0.58771
Solyc01g066570.3.1	0.788899	0.763731	1.61914	43.3778	31.5264	33.2633	1.50224	16.5147	9.5473	1.37853	1.76642	1.00661
Solyc01g066590.3.1	11.3506	12.3755	10.9225	9.94558	9.33462	9.62006	9.58854	12.5425	9.18461	9.59757	9.73666	12.3402
Solyc01g066610.4.1	0.328855	0.4211	0.36502	0.0640869	0.148216	0.113861	0.346253	0.294172	0.234728	0.377371	0.55023	0.456587
Solyc01g066620.4.1	0.222489	0.247924	0.247345	0.285242	0.302223	0.452169	0.225073	0.416016	0.209796	0.344231	0.316681	0.191948
Solyc01g066625.1.1	0.0157593	0.0162101	0.0161723	0.0501623	0.0331464	0.0501309	0.0318848	0.115128	0.0162112	0.0167195	0.0153813	0.0155383
Solyc01g066630.1.1	18.5532	17.1431	20.0074	24.6898	20.5035	14.0043	16.5419	18.378	17.7913	15.3465	18.722	16.1226
Solyc01g066640.2.1	1.97359	4.06009	3.63923	6.34744	5.93469	6.14727	3.27554	14.3213	1.58608	1.34137	1.59518	2.06754
Solyc01g066680.3.1	25.0567	22.6262	20.3245	16.1882	18.8717	13.2844	20.7467	17.9942	20.6712	14.1252	19.8955	31.269
Solyc01g066690.3.1	1.83361	2.32801	2.35673	2.7577	2.38652	2.56347	1.94674	2.67778	2.27526	1.70457	2.11449	2.08237
Solyc01g066700.4.1	0.461404	0.351557	0.43842	0.997238	1.00641	0.869771	0.380326	0.499367	0.421897	0.326344	0.266867	0.303289
Solyc01g066710.4.1	0.757496	0.62333	0.621876	1.76816	1.51357	1.44577	0.459777	0.711487	1.01298	0.964377	0.369664	0.298749
Solyc01g066720.3.1	13.6997	9.10466	10.5904	22.6036	23.8639	24.2746	8.09958	14.9272	15.1272	8.1529	8.58029	8.90586
Solyc01g066730.4.1	4.67977	4.07873	3.11606	1.06128	1.20219	1.40153	4.2282	3.57906	2.05788	2.3498	4.4978	3.48703
Solyc01g066740.3.1	4.10943	9.22733	7.95715	1.40061	1.03817	1.35713	9.28396	5.27703	4.38078	4.80431	5.53456	6.08902
Solyc01g066760.2.1	2.54923	3.09038	1.68173	0.289795	0.382983	0.772302	2.85514	5.79595	1.68578	1.83523	2.57695	1.70557
Solyc01g066770.3.1	0.530183	0.475431	0.795187	2.49532	2.27314	2.58024	0.770131	1.48969	1.09077	1.0817	0.942055	0.616574
Solyc01g066790.1.1	0.985526	0.506858	1.51702	0.522826	2.07285	2.08999	0.747731	1.54278	0.253446	0.261393	0.961889	1.21463
Solyc01g066820.4.1	0.1519	0.266196	0.202068	0.298459	0.266242	0.304237	0.313021	0.293569	0.225703	0.292467	0.291024	0.260711
Solyc01g066830.3.1	0.731758	0.79102	0.855228	1.66423	1.57473	1.5195	0.939031	1.53443	1.32078	0.837442	0.929131	0.891849
Solyc01g066840.3.1	58.0761	45.5984	45.7224	48.4643	40.4021	46.9261	43.4069	45.8998	40.7771	39.0648	50.7665	48.9971
Solyc01g066850.4.1	0.373098	0.170564	0.212708	0.131953	0.0653944	0.0219784	0.503243	0.10816	0.234542	0.307867	0.182075	0.081748
Solyc01g066860.3.1	14.9629	18.0781	13.9535	24.7586	16.1103	16.8102	18.0799	16.9169	15.2087	10.52	16.2267	19.6707
Solyc01g066870.3.1	6.13853	5.46557	5.17893	2.1753	1.81164	1.81376	6.29574	3.82353	4.01835	5.63732	6.79645	5.37064
Solyc01g066880.3.1	9.90078	10.8377	10.984	7.73665	7.59802	9.36328	13.3995	10.4374	10.7008	10.7524	13.5809	11.9386
Solyc01g066900.4.1	1.42444	1.50589	1.40763	1.11952	1.48414	1.38453	1.28088	1.72058	1.24821	1.07745	1.67349	1.40447
Solyc01g066910.3.1	0.241811	0.746183	0.248147	0.171043	0.169533	0.0854676	0.57078	1.6824	0.082915	0.513088	0.629364	0.47684
Solyc01g066940.3.1	1.10439	1.12689	0.897596	2.74662	2.64805	2.87606	0.947402	1.77957	1.8904	0.946715	1.06928	1.19344
Solyc01g066980.3.1	4.55943	7.11293	5.22477	2.49942	5.03464	2.65901	1.53746	3.01361	2.89227	0.564342	1.11252	1.42357
Solyc01g066990.1.1	0.696087	3.10266	3.80975	1.96948	0.732037	1.47618	1.8778	2.17936	1.19341	1.477	2.71757	1.60143
Solyc01g067000.4.1	28.7641	22.0506	23.7893	53.7578	58.8685	49.2847	24.0786	41.5491	52.7974	26.2393	23.8744	22.551
Solyc01g067010.3.1	5.97475	5.44424	5.59815	15.9515	14.4448	14.8397	6.86537	7.18426	8.58447	10.7139	9.25426	9.28467
Solyc01g067020.4.1	3.10497	3.58507	2.35282	2.2799	2.44359	1.39543	1.01928	1.9743	3.57475	2.56332	1.39483	2.46333
Solyc01g067030.2.1	1.16337	1.91464	2.04661	2.18656	2.86638	3.1368	1.14326	2.46294	1.57285	1.55163	1.20035	1.3437
Solyc01g067040.2.1	0.025384	0.0522201	0.0390737	0.0134663	0.0400424	0.0134579	0.0128394	0.079474	0.0261118	0.0403958	0.0247752	0.012514
Solyc01g067070.3.1	3.9253	4.02254	3.74311	2.97816	3.91278	3.34833	3.27581	3.7914	3.6243	3.94731	3.58859	3.73331
Solyc01g067080.3.1	0.534056	0.498883	0.469757	1.07546	0.796608	0.814754	0.457567	0.710911	0.689515	0.364239	0.515928	0.51582
Solyc01g067090.4.1	1.44916	2.36991	2.07197	1.74489	2.20039	2.04594	2.73433	2.08165	2.98981	2.93672	2.2567	2.56068
Solyc01g067100.4.1	9.18619	13.6814	13.1533	20.9067	20.3976	19.9991	10.6613	17.0267	16.1691	10.8591	9.8745	11.2279
Solyc01g067120.4.1	1.74745	1.26878	1.1955	0.163594	0.396367	0.345148	1.03985	0.965481	2.20289	0.708852	0.484909	0.608099
Solyc01g067130.4.1	0.102132	0.105054	0.104809	0.32509	0.214814	0.649773	0.103319	0.106588	0.315183	0.108355	0.099683	0.1007
Solyc01g067160.4.1	0.130675	0.0821411	0.0744995	0.17716	0.145058	0.192445	0.102817	0.204563	0.112018	0.0462122	0.0495992	0.0858949
Solyc01g067177.1.1	0.570722	1.17409	0.732097	0.454156	0.600197	0.15129	0.72169	0.148905	1.32095	0.151374	0.278517	0.281359
Solyc01g067190.1.1	0.0726413	0.523034	0.521814	0.231219	0.152786	0.0770248	0.587882	0.227431	0.52307	0.385336	0.425395	0.572981
Solyc01g067200.1.1	0.0144427	0.0965625	0.13339	0.0919428	0.10632	0.0229713	0.160715	0.0602909	0.126283	0.099597	0.0775295	0.0427204
Solyc01g067210.4.1	0.0426311	0.534976	0.682472	0.416134	0.448328	0.316425	0.65552	0.355927	0.605179	0.71461	0.48266	0.487586
Solyc01g067220.1.1	0.207302	1.52308	0.850938	1.00548	0.809746	0.722238	1.04855	0.432692	0.852987	0.911149	0.838226	0.992777
Solyc01g067230.4.1	0.952274	2.2118	1.82836	0.945186	0.710709	1.07488	1.55377	1.50675	1.16918	1.23842	1.649	1.30237
Solyc01g067250.3.1	2.87895	3.45485	3.37104	2.81963	2.01842	3.32664	3.99521	3.81346	3.37916	3.4851	3.74654	3.45724
Solyc01g067255.1.1	0.0818998	0.259208	0.181022	0.133687	0.178884	0.167004	0.172076	0.236694	0.136093	0.100257	0.135276	0.105598
Solyc01g067270.4.1	0.584747	0.762211	0.796643	0.90389	0.699766	0.946084	0.851613	0.915384	0.679296	0.65781	0.733083	0.596427
Solyc01g067280.3.1	5.80378	4.75301	5.44373	9.74668	9.73841	10.6813	4.28186	7.15648	7.26311	5.72597	4.25746	4.11866
Solyc01g067290.3.1	110.715	82.7175	78.9816	13.8943	11.3303	11.1084	112.242	47.1499	54.9243	92.3582	126.273	104.497
Solyc01g067295.1.1	46.134	34.1146	52.1713	22.8914	29.5685	40.9474	68.3795	105.336	24.7319	23.9854	49.2278	48.5421
Solyc01g067300.3.1	1.04991	0.178135	0.599802	0.620145	1.13828	0.780434	0.197092	0.304992	0.222684	0.160766	0.264106	0.213441
Solyc01g067330.3.1	0.154937	0.119526	0.0993729	0.554814	0.285142	0.410716	0.0783683	0.30318	0.119535	0.0616412	0.0756104	0.133669
Solyc01g067360.3.1	1.34476	2.0361	1.39103	2.46551	1.68573	1.79093	1.44744	1.98724	1.47185	1.38103	1.68	2.03658
Solyc01g067370.3.1	0.057415	0.0590573	0.0883792	0.0304589	0.150951	0.0913195	0.058082	0.0299599	0.0295307	0.0609131	0.084057	0.0283049
Solyc01g067380.4.1	2.33322	2.56547	2.28927	4.85024	4.69205	3.75367	2.13095	3.40442	2.18945	2.43657	2.39861	2.75482
Solyc01g067390.4.1	6.9195	10.6158	9.68172	14.8999	13.8457	15.1301	10.3746	15.1318	10.478	10.7466	8.97929	8.65121
Solyc01g067400.3.1	2.86377	3.00234	3.42691	4.09559	4.66494	4.2629	3.22625	4.15911	3.68752	3.1498	2.70225	2.794
Solyc01g067440.4.1	8.53266	6.99031	8.91122	7.13042	7.86159	8.80735	9.01372	5.83152	6.44707	5.9282	8.91761	12.9545
Solyc01g067443.1.1	0.0627682	0.0322818	0.0322065	0.0665976	0.148522	0.0831948	0.047623	0.0655065	0.0322841	0.133185	0.0612628	0.07736
Solyc01g067460.3.1	78.6708	73.506	75.7468	30.5947	68.8899	50.8485	81.0115	64.2757	65.1283	98.7601	88.2557	76.4859
Solyc01g067480.4.1	1.56114	2.03401	1.65348	0.408985	0.510773	0.335157	2.33577	1.53672	1.17767	1.81575	1.91121	1.80529
Solyc01g067490.4.1	1.25624	1.44585	1.2829	1.87962	1.67384	1.61009	1.36337	1.79473	1.59023	1.34895	1.20528	1.20856
Solyc01g067500.3.1	3.76139	4.54042	4.20192	6.2091	5.72225	6.63599	4.12834	6.36462	4.04299	3.34161	3.84939	3.70864
Solyc01g067510.3.1	9.08514	8.387	6.13131	0.0559347	0.110882	0.0558996	14.666	3.28275	4.04918	6.71164	9.00445	6.87856
Solyc01g067520.3.1	0.0122246	0.0251484	0.0125449	0.0129704	0.0642794	0.0129622	0.0370997	0.0510314	0.0125751	0.0129694	0.0119314	0.0120531
Solyc01g067530.3.1	10.43	11.2023	9.73186	5.26207	5.4491	5.69848	10.3902	8.31022	8.55743	11.2433	11.8356	9.25538
Solyc01g067550.3.1	6.04601	7.78998	8.07516	5.63822	5.7439	5.94067	7.41212	7.36752	6.66104	5.52577	5.53005	6.53722
Solyc01g067560.3.1	0.551561	1.0662	0.809985	1.72032	1.42511	1.42682	0.808092	1.17606	1.03204	0.983684	0.81214	0.904814
Solyc01g067570.3.1	4.79219	5.82163	5.65967	9.24864	9.31907	10.3161	5.09861	9.09711	6.69322	5.5882	4.87886	5.29525
Solyc01g067580.4.1	1.85638	2.21996	1.50234	2.70625	2.14272	2.60853	1.92375	2.72491	1.97171	1.76133	1.7824	1.47321
Solyc01g067590.3.1	2.1646	2.61848	2.46724	3.52627	3.47862	3.55322	2.37653	2.60752	2.48935	2.18395	2.28139	2.44412
Solyc01g067600.3.1	2.8782	6.95209	6.32125	10.1455	9.32984	9.54814	6.74472	7.32708	8.18906	6.42041	4.62376	5.67156
Solyc01g067620.3.1	1.81166	0.689232	1.45165	2.29082	1.82692	2.36833	0.778271	1.16549	1.30197	0.500256	1.6471	1.49262
Solyc01g067630.3.1	15.3691	15.2726	14.376	8.16011	6.99186	9.15247	11.7797	10.6665	9.65065	10.0611	12.9905	12.8097
Solyc01g067640.3.1	3.98592	5.68207	5.07477	5.54521	5.23537	4.67364	5.17832	4.06487	4.44899	3.97434	5.25436	5.21014
Solyc01g067650.2.1	0.036074	0.0371058	0.0370192	6.08569	2.50384	2.14204	0.036493	0.301181	0.22265	0.0382718	0.0352088	0.0355681
Solyc01g067660.3.1	29.1367	28.4462	30.9138	133.089	135.88	119.454	42.6005	55.6305	51.3546	65.6343	45.673	44.2062
Solyc01g067680.3.1	14.2789	17.315	16.971	21.6694	26.1442	20.1161	13.9007	18.0169	18.1461	13.808	13.6346	17.6315
Solyc01g067690.4.1	2.24129	3.60845	3.05003	2.01616	1.69092	3.04817	3.05597	3.6103	1.95472	2.58462	2.85331	3.65108
Solyc01g067700.3.1	0.153721	0.328885	0.296568	0.127217	0.181059	0.159737	0.323454	0.234223	0.129666	0.254415	0.222051	0.294037
Solyc01g067710.3.1	7.2734	6.31061	8.40441	20.3368	25.118	20.2115	4.54745	8.62763	10.2108	4.63607	4.89583	5.65913
Solyc01g067720.4.1	3.89738	3.90485	4.31078	8.085	7.38531	7.10527	4.34249	5.6886	5.10597	3.31566	3.87567	4.2143
Solyc01g067730.3.1	47.4803	39.7804	40.6425	84.9088	78.3356	76.577	37.7458	54.7625	49.0052	30.3876	43.1959	47.8885
Solyc01g067740.3.1	23.8606	27.0991	29.1034	134.817	92.986	82.6563	12.3358	42.7742	72.6377	8.5908	11.9391	27.4139
Solyc01g067750.3.1	7.11372	8.51295	6.65281	4.11726	3.49396	3.84503	5.69962	3.61552	3.81513	4.56542	6.60143	7.87035
Solyc01g067760.1.1	0.688449	0.303489	0.403708	0.6261	0.413716	0.417138	0.298477	0.410561	0.50585	0.313026	0.575946	0.193941
Solyc01g067780.1.1	0.0176311	0.0181354	0.0180931	0.0374136	0.0185417	0.0560852	0.0535078	0.0184003	0.0181367	0.056116	0.0860414	0.0173839
Solyc01g067790.3.1	0.919802	1.29683	1.11478	0.7067	1.009	0.815558	1.01872	0.935103	0.660693	1.31234	1.47818	1.64963
Solyc01g067800.3.1	3.68921	3.99186	4.87985	4.49888	4.70481	5.46132	4.22887	6.88777	5.90812	3.40567	2.91098	2.98202
Solyc01g067820.3.1	2.19401	1.75014	1.72308	3.65807	3.60224	3.65577	1.85713	2.59346	2.55631	2.04266	1.98843	2.16324
Solyc01g067830.3.1	2.12661	1.57403	2.08996	3.34274	2.73342	3.29292	1.96919	3.4876	2.43065	1.71899	1.82302	2.05241
Solyc01g067890.4.1	19.2434	29.8195	25.0449	16.6389	17.1907	15.289	38.5041	29.9708	17.3978	36.3486	32.3128	32.256
Solyc01g067895.1.1	0.0400339	0.0566212	0.0256768	0.0743336	0.0315761	0.0424497	0.0354366	0.0417804	0.0283126	0.0318548	0.0488422	0.0123352
Solyc01g067900.3.1	69.5044	42.6249	45.1692	30.8821	27.7273	26.0386	54.5638	36.3827	37.102	38.556	50.5036	45.128
Solyc01g067910.3.1	7.86549	6.53461	6.0537	5.93804	5.24935	2.56619	3.97843	5.36718	4.9791	2.40713	3.69079	6.11467
Solyc01g067930.4.1	32.344	23.2462	32.5951	33.1564	36.9987	33.2081	31.6475	37.5373	46.2846	27.6766	24.4604	23.665
Solyc01g067940.2.1	42.7641	25.8894	40.244	39.4217	44.8214	41.0237	38.4595	45.1801	55.8263	34.6375	29.011	28.0781
Solyc01g068000.4.1	3.41684	2.87379	3.10924	6.62969	7.57373	5.78483	2.77859	5.46705	8.08796	3.18441	2.76372	3.14557
Solyc01g068020.4.1	4.95683	6.62157	7.06855	3.31264	3.36803	3.54947	6.07265	4.53483	4.25466	6.12961	7.09984	7.98156
Solyc01g068030.3.1	15.6349	15.8359	14.8494	7.41414	7.60038	7.71399	11.3943	9.10751	11.3075	9.52931	12.2079	16.2965
Solyc01g068045.1.1	271.215	256.228	238.472	163.802	151.934	168.989	197.982	189.823	156.036	172.801	229.31	239.161
Solyc01g068050.3.1	1.69367	2.05085	1.79305	2.58177	2.38989	2.38692	1.75672	2.22623	1.47759	1.2851	2.20756	1.58537
Solyc01g068060.4.1	5.92112	3.91588	3.89874	4.2379	4.15127	3.84646	3.89067	4.16847	4.22913	4.5438	4.24867	4.63816
Solyc01g068070.4.1	0.406348	0.80647	0.756473	0.613544	0.728659	0.709828	0.793151	0.747568	0.726141	0.787597	0.780493	0.811572
Solyc01g068075.1.1	1.5137	1.19769	1.49362	0.123542	0.367356	0.432127	0.824538	0.486072	0.239555	1.11179	1.42057	1.54988
Solyc01g068080.4.1	1.62766	1.42009	1.59574	0.940578	0.825294	1.06326	1.52896	1.6835	1.42019	1.35679	1.77302	1.47587
Solyc01g068100.4.1	20.5153	34.2411	31.3409	41.6309	44.5879	37.0147	29.6293	38.9626	44.563	30.4576	25.3376	26.7284
Solyc01g068130.4.1	3.74219	3.19936	3.02981	0.863712	1.21386	0.863171	3.40464	2.2824	5.26182	2.41047	3.69987	4.68402
Solyc01g068140.4.1	2.54815	2.92453	2.14699	1.65063	2.36947	2.18998	2.44208	2.51935	1.46237	1.8497	2.87973	3.51739
Solyc01g068150.3.1	1.44287	1.41854	1.49704	1.59856	1.7102	1.59756	1.51608	1.92178	1.62365	1.47158	1.86731	1.43049
Solyc01g068160.4.1	3.07665	3.80512	3.30762	3.83173	3.29718	3.74389	3.63113	3.99065	2.90867	3.11644	3.06721	2.88905
Solyc01g068170.3.1	1.88585	2.14539	2.06012	2.99674	3.14394	2.94879	1.95171	2.6302	2.56571	2.32345	2.19687	1.9965
Solyc01g068180.3.1	1.14813	1.73133	1.46419	1.57299	1.86389	2.03297	1.60125	2.54767	1.46772	1.49008	1.67545	1.56067
Solyc01g068190.3.1	4.83714	3.31196	3.69651	2.18394	1.71627	2.01108	3.33163	3.11482	2.35937	2.51133	4.04668	3.40665
Solyc01g068200.4.1	4.95346	4.89748	4.95179	4.65911	5.01468	5.04106	4.05344	4.82046	4.20232	3.81308	4.1817	4.33665
Solyc01g068210.3.1	3.47103	5.02018	5.06633	6.80849	6.25923	6.59871	5.50765	6.68223	6.06452	5.32748	4.43679	4.31182
Solyc01g068240.3.1	3.04446	3.10218	3.51476	4.31029	4.23223	4.47909	3.07501	3.87727	3.70918	2.912	3.29644	3.26911
Solyc01g068250.2.1	3.20278	4.47607	3.78685	1.21891	1.3546	0.812098	3.0639	2.03457	2.9007	1.10802	4.11132	3.81003
Solyc01g068260.4.1	0.360753	0.662885	0.758383	0.657756	0.699834	0.750189	0.60942	0.888225	1.01962	0.761749	0.840939	1.03945
Solyc01g068270.3.1	6.70016	11.7324	8.9222	3.59365	3.57303	3.73684	8.74201	5.70408	5.8286	7.0748	7.99154	9.12384
Solyc01g068280.3.1	1.17006	3.13199	2.44357	1.56814	1.2125	1.40391	2.17349	2.09587	1.40069	1.66602	2.1905	2.23309
Solyc01g068290.4.1	3.43301	4.76552	4.00916	2.76892	2.21356	2.61894	3.86182	3.04779	2.88828	3.65865	3.82067	3.82137
Solyc01g068320.3.1	0.062035	0.0319047	0.0318303	0.0164549	0.0326194	0.0164446	0.0313778	0.048556	0.0159535	0.0164537	0.0151368	0.0458738
Solyc01g068330.4.1	4.65935	6.6999	7.0258	10.8709	10.5416	11.0405	5.51509	8.74113	7.40138	6.16223	5.52983	6.74257
Solyc01g068340.3.1	0.0607409	0.177022	0.176609	0.10204	0.149048	0.123445	0.158737	0.153194	0.151	0.161104	0.128449	0.174676
Solyc01g068350.3.1	0.466512	0.639807	0.378999	0.433101	0.531488	0.329775	0.550586	0.710009	0.279935	0.433068	0.417379	0.709119
Solyc01g068360.4.1	1.3424	2.131	2.11518	2.0972	1.68963	2.18555	2.53422	2.07387	1.81582	1.37933	1.96015	2.30323
Solyc01g068370.4.1	0.574793	0.996983	0.855868	1.75783	1.06673	1.09945	0.843702	0.976257	1.12458	1.0044	0.71501	0.777868
Solyc01g068380.3.1	0.915486	1.04575	0.890029	3.26165	3.03525	2.75892	1.03336	1.31245	1.88843	0.700332	0.648984	0.817133
Solyc01g068390.3.1	5.23059	8.47451	7.82434	12.2208	11.1724	11.466	6.76269	8.59827	7.94541	7.75364	6.48062	7.13462
Solyc01g068400.3.1	3.45899	2.66412	2.41053	5.98386	5.00543	5.16572	2.93772	4.32953	3.9907	2.80732	2.6483	2.71402
Solyc01g068410.4.1	0.127249	0.114528	0.244844	0.0168766	0.0334553	0.067464	0.33791	0.381801	0.0654491	0.101252	0.155247	0.0784155
Solyc01g068450.4.1	4.01896	2.99788	3.49461	7.71453	5.80743	8.16512	3.44494	7.20393	4.73382	3.93834	3.71297	3.47862
Solyc01g068460.4.1	8.81271	11.4274	12.6835	13.0474	16.5474	15.3091	12.8984	10.5343	13.2767	13.5769	11.1024	9.72134
Solyc01g068470.4.1	2.9281	2.95152	2.93962	1.02694	0.997311	1.01074	3.06597	1.97431	2.31814	2.65012	3.23002	3.14731
Solyc01g068480.4.1	3.47307	8.61849	6.83202	6.81879	7.2049	5.96855	6.33308	6.31025	5.79728	6.02226	5.05981	5.801
Solyc01g068490.4.1	3.00445	4.51266	3.85397	1.6301	1.70547	1.19465	1.65783	2.36945	3.68765	2.1914	1.3329	1.75046
Solyc01g068500.4.1	0.0940465	0.119769	0.133277	0.446653	0.395614	0.493859	0.095139	0.24771	0.267196	0.0855226	0.113646	0.11039
Solyc01g068520.1.1	3.58485	0.491652	1.96202	2.78928	2.76466	1.52047	0.241766	1.74591	1.22922	0.253551	0.233258	1.17819
Solyc01g068530.3.1	194.117	168.283	156.566	141.985	138.425	130.618	144.589	171.573	119.605	114.75	153.516	160.391
Solyc01g068540.3.1	0.203878	0.302913	0.302207	0.160234	0.150879	0.1201	0.152775	0.267935	0.147584	0.168233	0.294797	0.30525
Solyc01g068550.2.1	0.250251	0.214508	0.171206	0.354025	0.219313	0.176902	0.210965	0.174112	0.257427	0.0884994	0.162833	0.123371
Solyc01g068560.3.1	2.56887	1.80792	1.83291	0.437906	0.381657	0.482904	4.45596	1.51499	2.44489	4.55236	4.7367	3.46599
Solyc01g068580.4.1	1.24024	1.24924	1.21992	1.70903	1.66689	1.82801	1.20779	1.65418	1.41344	1.20661	1.33606	1.33447
Solyc01g068590.4.1	2.17903	3.99005	3.35838	2.33625	2.42221	2.52545	3.71579	3.1032	3.07052	3.95414	3.1016	2.8931
Solyc01g068620.4.1	12.5822	10.2951	9.65836	5.20415	4.48541	4.85416	9.14714	6.64713	6.49342	10.2868	11.9196	10.1909
Solyc01g068630.3.1	0.255965	0.194	0.207372	2.51569	2.87602	2.07129	0.24531	0.393667	0.540467	0.142926	0.157785	0.172678
Solyc01g068640.3.1	0.942447	0.858742	0.949478	1.75333	1.63829	1.953	0.866327	1.2665	1.25279	1.07748	0.974446	1.12865
Solyc01g073650.3.1	12.1201	14.1335	13.5828	19.5539	20.3363	18.4465	13.5819	19.6361	13.6461	11.5614	11.5688	14.0336
Solyc01g073660.3.1	1.51129	1.71513	1.47077	2.62712	2.28724	2.00459	2.51047	2.02536	1.87588	2.31926	1.99757	2.16641
Solyc01g073670.3.1	0.0720501	0.0444666	0.118301	0.0305783	0.0606169	0.0916774	0.131197	0.0300773	0.0741161	0.0917278	0.0421932	0.142079
Solyc01g073680.4.1	11.1887	7.5882	8.26445	10.7625	12.2191	11.4076	9.26641	11.2919	8.66379	7.0766	8.88031	7.54649
Solyc01g073690.2.1	118.037	86.5162	111.202	141.362	135.794	136.402	92.0589	110.693	106.971	86.3291	95.2866	106.408
Solyc01g073700.3.1	1.95806	2.86935	1.78916	1.1099	0.733406	1.02388	1.27531	2.12745	1.15886	1.56513	2.25143	2.72399
Solyc01g073710.2.1	11.3866	7.21266	10.5627	23.0022	23.3404	16.7804	7.87449	13.0918	13.7646	9.28208	8.35083	8.68976
Solyc01g073720.2.1	0.952496	0.445337	0.622017	59.3502	43.5279	54.9976	0.700772	10.8442	5.25534	0.459331	0.67611	1.02452
Solyc01g073730.4.1	3.63598	4.12956	3.78779	3.34636	3.71513	3.48299	3.58766	3.38496	2.98228	3.56527	3.2396	3.45599
Solyc01g073740.4.1	9.60826	9.26575	8.60603	6.2991	5.66351	6.22635	7.72339	7.14955	7.48097	9.69459	10.9241	11.5793
Solyc01g073750.4.1	3.81725	9.43408	7.73016	5.16204	5.41366	4.27189	7.83427	6.26552	7.18236	9.96695	6.64606	7.1119
Solyc01g073770.2.1	14.5645	13.029	13.5874	22.9923	19.169	26.6281	11.5191	22.6156	12.3943	14.2813	10.6398	10.4438
Solyc01g073780.2.1	0.352753	0.50798	0.361996	0.0374274	0.185485	0.0748078	0.392536	0.257699	0.0725736	0.187122	0.241005	0.452148
Solyc01g073820.4.1	1.71972	1.66485	1.34954	0.321994	0.585113	0.214528	0.40934	0.686224	1.1967	0.214646	0.1481	0.448835
Solyc01g073840.1.1	0.0693227	0.285222	0.177848	0.036776	0.0364514	0.0367529	0.070128	0.10852	0.106966	0.220639	0.0676601	0.0683505
Solyc01g073870.4.1	1.44186	2.18607	1.91583	2.95353	2.5944	2.63354	2.29752	2.92254	2.73921	2.3034	1.88315	2.14478
Solyc01g073880.2.1	0.707536	0.727774	0.887426	0.166823	0.248026	0.083359	0.874812	0.574313	0.808694	0.417024	0.306919	0.465076
Solyc01g073890.3.1	0.768869	0.593146	0.690389	0.543851	0.741195	0.339694	0.680575	0.768977	2.33979	0.475833	0.156339	0.315869
Solyc01g073900.4.1	5.88044	8.2855	6.99094	6.4511	7.25761	6.91764	6.93647	6.66962	8.08064	6.4506	6.45412	7.11072
Solyc01g073905.1.1	0.178277	0.101876	0.142293	0.147119	0.0416631	0.147027	0.0601159	0.062018	0.0611296	0.105077	0.174001	0.0976537
Solyc01g073910.4.1	9.66616	10.4124	10.4662	5.03372	4.45568	4.84226	6.77562	5.825	5.53277	4.95259	6.06669	6.45379
Solyc01g073920.3.1	1.07622	1.39578	1.3253	2.02062	2.04215	1.80104	1.13132	1.59685	1.34774	0.848893	1.05954	0.991919
Solyc01g073930.3.1	0.854875	0.979601	1.03118	1.19346	1.11195	0.962121	1.04687	1.30695	0.848533	0.771711	0.863648	0.813311
Solyc01g073940.3.1	2.2421	1.94548	2.27514	4.49197	4.70261	4.34306	3.18047	4.60138	3.02794	2.51159	2.62843	1.86485
Solyc01g073950.4.1	4.93179	5.34618	6.28265	7.60091	6.96376	8.17093	5.63422	8.13084	7.36928	5.02929	4.78239	5.08271
Solyc01g073960.4.1	6.27363	8.22052	7.00828	10.5431	10.65	10.4125	7.75191	9.88201	8.26622	7.4316	7.92871	7.0003
Solyc01g073970.3.1	9.07662	9.85017	9.82718	1.85539	2.45203	2.20742	4.21196	7.29998	4.36864	4.32892	5.68922	8.2925
Solyc01g073985.1.1	4.25582	4.65801	5.26757	3.99977	4.16394	3.95955	5.55247	5.57969	5.45098	6.7035	4.36202	3.90393
Solyc01g074000.3.1	40.6283	41.099	37.6309	3.64508	6.12623	4.11794	23.6478	25.0195	13.5214	22.8196	31.9272	41.4576
Solyc01g074010.4.1	5.6027	7.816	8.3847	7.03434	7.77014	6.94329	8.43082	7.85706	7.92461	6.64991	6.59616	7.04326
Solyc01g074020.3.1	0.602871	0.711984	0.809615	1.12136	1.0645	1.10488	0.519523	0.893268	0.735003	0.671187	0.740963	0.748525
Solyc01g074030.3.1	58.0918	42.4093	45.7542	9.81001	7.49784	11.5468	45.1385	29.0979	24.7851	39.7601	53.5969	38.5719
Solyc01g079060.4.1	0.587297	0.713932	0.821845	0.793072	0.757998	0.934105	0.715644	1.14226	0.755173	0.835493	0.74257	0.579061
Solyc01g079080.3.1	0.0225675	0.0619014	0.0231589	0.00798145	0.023733	0.00797644	0.0608791	0.0785067	0.0541675	0.047885	0.0660788	0.0593361
Solyc01g079090.4.1	28.0609	43.1602	35.2093	18.3132	16.0253	16.3898	31.9108	26.8644	21.0684	29.5105	33.0773	34.4763
Solyc01g079100.3.1	0.707715	1.21793	1.03352	0.303245	0.271943	0.144312	0.798545	0.653367	0.392005	0.577565	0.650891	1.1943
Solyc01g079110.4.1	38.2384	34.8914	34.7309	4.90782	5.91848	5.64045	25.5024	30.1713	14.4334	18.1575	32.5056	38.7663
Solyc01g079115.1.1	0.102644	0.140774	0.0702226	0.0363021	0.179909	0.145118	0.207673	0.321366	0.105588	0.108898	0.133577	0.0337349
Solyc01g079120.3.1	2.47559	3.13404	1.75878	3.63687	3.00398	3.43267	2.31171	2.58359	1.95891	3.43455	3.15967	3.00416
Solyc01g079130.2.1	0.212909	0.200749	0.20028	0.0376497	0.0186587	0.018813	0.125639	0.0555492	0.0182512	0.0564701	0.103901	0.0524807
Solyc01g079140.2.1	0.922418	0.776292	0.602374	0.0889721	0.352748	0.177833	0.508982	0.262543	0.345043	0.800687	0.65476	1.07484
Solyc01g079150.4.1	5.02555	6.06665	6.40556	4.51082	6.31885	6.14963	6.07834	4.65491	5.92804	5.55335	5.22882	4.78546
Solyc01g079160.4.1	0.0631247	0.0389581	0.0259115	0.0669758	0.0663847	0.187415	0.0383148	0.0527028	0.0259739	0.0401824	0.0246443	0.0124479
Solyc01g079170.3.1	0.323345	0.410851	0.370855	0.504518	0.440057	0.705882	0.15393	0.416851	0.430445	0.221971	0.204205	0.0937678
Solyc01g079180.4.1	0.787779	0.866845	0.470012	0.0194381	0.0963329	0.0194259	0.85253	0.382393	0.0942288	0.544226	0.482788	0.776731
Solyc01g079200.4.1	0.2895	0.203745	0.265814	0.484993	1.04154	0.597783	0.354519	3.00539	3.33851	0.0484955	0.0148714	0.150232
Solyc01g079210.3.1	2.27823	2.99507	2.75823	3.78879	3.42558	3.62356	2.81613	3.56642	2.72537	2.62751	2.68579	2.67534
Solyc01g079220.4.1	7.5297	6.68185	7.67214	5.88072	6.08184	5.99986	6.53544	5.96106	6.81064	6.15442	7.56654	7.59104
Solyc01g079230.4.1	6.10348	11.8994	10.7232	17.0164	16.0648	16.5617	11.0639	15.5052	11.0598	10.547	9.03951	9.15206
Solyc01g079240.3.1	7.62801	9.4559	7.35069	1.79326	1.56113	1.88696	11.6971	10.5553	2.52972	5.1991	9.08594	7.1419
Solyc01g079250.3.1	27.5	48.5598	41.8611	58.4509	59.2933	56.5072	37.983	58.0904	41.7181	34.7955	34.0612	37.2943
Solyc01g079260.4.1	3.24746	2.52027	2.47447	8.21164	6.72811	7.38172	5.03598	5.92591	18.4432	3.98172	3.26447	4.39066
Solyc01g079280.1.1	0.291451	0.299788	0.598176	1.23693	0.613006	0.309038	0.589674	0.304166	0.599617	0.309208	0.568922	1.14946
Solyc01g079285.1.1	0.184548	0.189827	0.189384	0.522153	0.582238	1.23934	0.311154	0.834596	0.37968	0.587376	0.780529	0.424574
Solyc01g079290.1.1	1.39924	0.748416	0.976415	1.1283	1.88352	1.8991	1.01916	1.81075	1.26664	1.12821	0.546272	0.662216
Solyc01g079300.4.1	0.486648	0.516211	0.920769	15.0061	13.5782	12.3037	0.707684	3.41231	3.03491	0.467895	0.371076	0.329879
Solyc01g079310.3.1	1.23339	1.29404	1.64542	3.41991	3.15625	3.03414	1.63867	2.57439	1.82701	1.57897	1.49272	1.34581
Solyc01g079320.4.1	1.96346	1.57783	1.99392	2.47386	2.77466	3.05785	1.94489	2.54005	1.83041	1.58401	1.59697	1.89559
Solyc01g079330.3.1	3.22367	4.20822	4.11241	4.87947	4.712	5.11684	4.16864	4.51145	4.1071	4.07899	3.6082	3.74222
Solyc01g079340.3.1	5.91713	8.25591	7.83486	4.20775	4.38313	4.49304	7.29547	6.94634	5.69054	5.94935	6.48401	6.49415
Solyc01g079350.3.1	10.0505	13.5808	13.18	19.2283	18.9362	19.8556	12.1686	20.9006	12.82	12.4026	10.0469	12.4234
Solyc01g079360.4.1	6.86522	4.84561	9.04958	24.0465	23.6531	26.7727	10.3739	20.4749	11.9967	5.42453	5.15859	6.17418
Solyc01g079370.4.1	0.0893421	0.157539	0.183366	0.0541673	0.17449	0.175933	0.167848	0.266399	0.0787748	0.135408	0.224227	0.100673
Solyc01g079390.4.1	3.09428	4.53008	4.72509	3.70816	3.67219	3.48361	3.6353	4.94361	3.7822	3.92367	3.20657	3.70118
Solyc01g079400.3.1	2.25007	2.95917	1.81424	0.562732	0.692982	0.749839	2.53635	1.77795	0.942371	1.77332	3.07455	2.77315
Solyc01g079410.3.1	1.62741	1.2491	1.44964	0.569723	0.54732	0.516809	1.57946	0.931107	1.00275	1.63016	1.4755	1.34395
Solyc01g079420.4.1	21.2177	16.0386	15.2086	19.6363	18.3289	19.8866	12.6338	15.1779	15.635	15.0121	15.7449	16.3223
Solyc01g079430.2.1	2.07672	3.82434	3.40294	4.26468	3.91001	4.19097	3.49011	3.60054	3.41114	3.62469	3.43267	3.26955
Solyc01g079440.1.1	1.41275	3.3907	6.28233	4.24699	3.46666	1.74767	2.85832	1.47438	3.39094	2.49804	4.1366	2.32156
Solyc01g079450.3.1	19.4383	31.0309	29.9096	26.758	28.409	21.9157	25.6714	25.1033	29.1348	25.6519	23.3416	24.3824
Solyc01g079460.2.1	0.376362	0.629082	0.772448	1.04822	0.742124	1.04757	0.571101	0.932855	0.725915	0.199646	0.505086	1.06687
Solyc01g079470.4.1	711.283	615.54	697.198	77.6515	116.482	57.215	423.536	251.112	338.539	328.539	497.97	642.298
Solyc01g079480.3.1	30.0372	40.7034	25.9322	47.7151	47.3384	48.4904	29.1485	41.3418	66.267	28.421	30.1815	38.3926
Solyc01g079490.2.1	0.350197	0.60126	0.405309	0.385531	0.390436	0.318282	0.647267	0.546838	0.422536	0.354773	0.573091	0.501055
Solyc01g079500.4.1	2.26716	2.33201	2.27843	0.572338	0.731717	0.638295	2.36468	2.19473	1.24651	2.8117	4.73841	4.31657
Solyc01g079510.3.1	1.67079	3.83587	3.39942	5.06526	5.12364	4.86603	3.58773	4.35222	4.30134	3.49081	2.92877	3.32547
Solyc01g079520.3.1	0.723088	1.19671	1.04646	0.511469	0.50208	0.599616	1.17695	1.12711	0.843953	1.16547	1.40697	1.54929
Solyc01g079530.4.1	3.15733	7.15232	3.9143	11.7539	12.3795	11.94	1.88317	5.23783	6.7398	2.5752	2.72535	6.17213
Solyc01g079535.1.1	21.8588	17.5209	19.1167	23.4415	23.4475	22.9203	17.8049	18.909	17.8803	15.8813	16.3644	18.0002
Solyc01g079550.2.1	0.755929	0.538305	1.25311	1.17222	1.40648	1.23315	0.29412	0.606851	0.897237	0.555221	0.283769	0.515997
Solyc01g079570.3.1	0.818141	1.70044	1.2637	0.268471	0.434632	0.33985	1.43345	0.853832	0.537931	1.04695	1.92632	1.61334
Solyc01g079580.3.1	18.7778	33.8252	21.6762	5.53317	5.30679	5.0921	14.9159	16.7582	6.34869	13.2945	13.4938	21.9732
Solyc01g079590.3.1	3.51782	3.19466	3.59049	5.03711	4.17277	4.98019	3.36633	5.23241	4.08815	3.63801	3.60048	3.99345
Solyc01g079600.4.1	3.56227	10.1942	8.15985	64.7121	57.6653	44.3689	4.09272	18.8273	46.2109	3.46886	2.58279	6.15909
Solyc01g079610.3.1	2.92121	2.93108	4.93364	4.44223	4.14354	7.36813	4.12271	5.04231	8.40902	3.14141	3.86109	4.86581
Solyc01g079620.4.1	1.21351	0.748932	1.0695	2.40847	2.64245	2.90651	1.16984	2.71169	1.11613	1.74184	1.43522	0.929041
Solyc01g079630.3.1	0.939685	1.03632	1.12337	2.15848	1.87455	1.92087	0.999601	1.80971	1.44496	0.976381	0.945513	0.993369
Solyc01g079640.4.1	1.44145	1.87394	1.69494	2.12415	2.02119	2.15466	1.71135	2.15203	1.61664	1.44431	1.57297	1.7568
Solyc01g079650.3.1	1.93512	2.88083	2.59972	4.74588	4.65157	3.46468	1.90717	3.87355	2.98359	2.00975	1.82236	1.89458
Solyc01g079660.2.1	1.88945	1.41823	1.2577	0.650181	0.268518	0.649773	1.60144	6.44857	16.1269	0.162533	0.598098	2.61821
Solyc01g079670.2.1	0.349912	0.287937	0.0718162	0.074252	0.294387	0.222616	0.283182	0.0730354	0.215968	0.148492	0.136608	0.069001
Solyc01g079680.3.1	11.0182	11.447	12.1816	5.7112	6.55722	6.41061	13.5894	13.311	9.38555	10.6679	11.2623	9.66522
Solyc01g079690.4.1	2.0817	3.55252	3.58584	5.32814	6.06297	5.43946	3.56906	4.7753	3.83087	4.09439	3.22577	2.94548
Solyc01g079700.3.1	0.336132	2.10905	2.44907	2.99577	3.81771	2.20978	2.14223	2.38541	1.83259	2.31798	1.44351	1.72338
Solyc01g079710.3.1	5.13358	6.13929	5.62989	8.41954	8.24116	8.50607	4.29848	9.76621	4.94358	3.94369	4.11099	4.70179
Solyc01g079720.3.1	1.49537	1.94137	1.78112	2.75726	2.73292	2.89967	1.60868	2.24687	2.28623	1.67033	1.53047	1.46505
Solyc01g079750.3.1	0.987267	1.47649	1.48638	0.930344	0.983609	0.881551	1.31413	1.53195	0.955444	0.778672	1.29324	1.42171
Solyc01g079760.3.1	2.53685	3.24808	2.97956	6.14868	5.4601	4.82181	2.29712	3.3634	3.16923	1.85074	2.34326	2.75198
Solyc01g079770.2.1	6.51298	7.03423	5.4583	6.6032	6.20246	5.21786	6.11279	5.8153	3.98262	4.91363	5.68578	4.60217
Solyc01g079780.3.1	8.81342	5.87955	6.60267	9.50049	7.07729	9.13625	8.54549	7.37595	7.67581	6.55722	7.73634	7.49601
Solyc01g079790.4.1	49.1949	56.6506	53.6399	1.9841	3.87395	1.8873	54.359	17.1881	28.3794	47.1486	62.8032	59.8121
Solyc01g079800.4.1	2.88707	3.03772	2.742	2.20305	2.00962	1.87712	3.65704	2.71085	2.57842	2.86111	3.39108	2.96893
Solyc01g079810.4.1	5.34194	5.19886	5.2289	8.70232	9.35151	9.10643	3.74954	7.1617	11.9286	3.46147	3.48123	4.40809
Solyc01g079820.3.1	15.9243	12.7842	12.9344	11.6981	9.97425	12.2222	13.2575	15.5207	11.1225	12.3353	13.6592	13.0203
Solyc01g079830.3.1	1.0232	2.135	0.600006	0.186107	0.338185	0.0619967	0.591477	0.274586	0.180435	0.248123	1.02719	2.70948
Solyc01g079840.3.1	4.50206	4.4665	4.55276	5.85464	5.27307	5.81187	4.4549	5.43379	4.5258	4.5547	4.25814	4.56009
Solyc01g079850.3.1	1.12233	1.19518	1.30079	0.49033	0.444345	0.728033	1.52273	1.80516	0.421057	0.812483	1.43048	1.35394
Solyc01g079855.1.1	0.043731	0.0449819	0.0673154	0.046399	0.0459895	0.115925	0.0221195	0.0228194	0.044985	0.0463954	0.0640233	0.0646766
Solyc01g079860.3.1	1.84914	1.824	1.82948	2.24871	1.81999	2.1568	1.92818	2.35536	1.86315	2.03223	2.05469	1.81386
Solyc01g079870.4.1	27.5184	24.0625	33.0736	134.692	132.341	116.998	22.7093	85.0736	67.2373	22.5598	17.5723	17.8434
Solyc01g079880.3.1	51.9415	48.9193	45.1489	84.4591	90.3935	81.5093	52.2455	96.8558	76.1827	102.036	51.4846	57.1054
Solyc01g079930.3.1	0.0232934	0.0479193	0.0717112	0.123572	0.0489927	0.024699	0.023564	0.0972382	0.19169	0.0494251	0.0682041	0.0459334
Solyc01g079940.4.1	1.95804	5.30366	3.03635	3.83183	3.4777	1.79937	6.16245	9.26369	16.1359	2.86211	4.24685	7.44347
Solyc01g079950.3.1	8.03152	5.65949	5.08434	2.37939	3.04396	2.87559	5.43414	4.40866	9.41527	3.73479	5.1411	6.04201
Solyc01g079980.3.1	0.888806	1.15125	0.945877	0.139708	0.138475	0.174526	0.699324	0.824515	0.304764	0.55879	0.610455	0.746513
Solyc01g080010.2.1	6.37929	5.53748	10.155	117.607	100.435	74.8356	3.96648	28.9037	51.2493	4.85312	4.10024	4.23413
Solyc01g080020.2.1	36.1271	95.4951	60.0041	45.9538	43.7596	38.2138	25.1852	48.4448	29.1694	28.3728	30.1948	53.315
Solyc01g080030.3.1	0.108632	0.335217	0.222957	0.192099	0.0380807	0.0767914	0.0366313	0.0755806	0.148996	0.192084	0.141369	0.214217
Solyc01g080040.3.1	1.07604	0.988936	0.842881	1.67538	1.1517	1.33676	1.09499	1.40207	1.13965	0.905177	1.09374	1.06723
Solyc01g080050.4.1	0.40099	0.604941	0.356631	0.113454	0.112453	0.311804	1.02764	0.920663	0.164995	0.141807	0.313098	0.47444
Solyc01g080070.4.1	10.0379	15.3571	12.086	3.88334	3.42986	4.1883	23.9017	17.0563	6.76581	11.6491	15.6154	15.1137
Solyc01g080080.3.1	2.51202	2.748	2.72479	2.72605	2.52559	2.49442	2.36738	3.28769	2.48726	1.94021	2.09639	2.10165
Solyc01g080100.3.1	7.1697	5.76419	3.89021	1.74876	2.07999	0.873833	3.91828	2.06413	4.40822	3.49725	5.4695	6.82539
Solyc01g080110.3.1	2.37125	2.14833	2.13929	2.1202	2.05195	1.88159	2.01356	2.0322	1.85771	1.46195	1.63233	1.73027
Solyc01g080120.2.1	0.0925421	0.118986	0.118709	0.024547	0.0243304	0.0490632	0.16383	0.169014	0.0951958	0.0245451	0.180645	0.136866
Solyc01g080130.2.1	28.8963	27.4662	25.7472	7.8588	6.72455	7.53574	30.5409	14.8143	15.4894	26.3398	27.5078	24.9782
Solyc01g080140.3.1	1.93851	1.94318	1.81706	1.58885	1.5956	1.75886	1.9577	1.84791	1.60137	1.34431	1.77638	1.8951
Solyc01g080150.3.1	7.31753	4.48569	5.94168	5.88179	10.0533	9.16984	9.34663	8.81955	9.22545	13.0435	11.5667	7.40925
Solyc01g080160.4.1	3.15088	3.37112	3.41046	5.04518	5.61137	5.8163	2.72798	3.58237	4.2349	3.12935	2.55902	3.20307
Solyc01g080170.3.1	1.494	1.49602	1.86313	2.28849	2.03418	2.17689	1.92172	2.04964	1.81672	1.8107	1.49679	1.48768
Solyc01g080180.3.1	1.2465	0.767711	0.884361	1.09396	1.16523	1.23197	0.716114	0.955586	0.878576	0.661224	0.690913	0.92556
Solyc01g080190.3.1	3.25215	4.0054	3.13976	2.38361	3.51011	2.33674	2.18607	2.50086	2.50905	1.20306	2.17179	2.32052
Solyc01g080200.3.1	5.32317	10.1969	8.40829	7.28583	9.21101	6.62565	7.95739	6.61092	5.66115	7.62846	6.17865	5.96717
Solyc01g080210.3.1	3.1083	2.71599	2.33535	3.50826	3.10205	2.67368	2.68718	2.25087	2.69171	2.53214	3.03375	2.25944
Solyc01g080220.3.1	12.9744	8.78127	11.3593	30.3466	28.5317	26.4919	8.05074	14.1445	18.7049	12.4857	10.945	10.6287
Solyc01g080240.4.1	10.9837	16.8121	14.3456	15.5208	14.9113	14.8493	14.7857	14.7585	15.311	15.1488	13.4248	14.7555
Solyc01g080250.3.1	6.57293	7.12654	6.48086	10.8654	11.1703	10.2796	6.22198	8.17678	7.50856	4.90215	5.92258	6.44012
Solyc01g080260.3.1	1.80768	3.22293	2.78257	3.85191	4.10307	3.75365	2.94112	3.72591	2.58782	2.10959	2.98465	3.14878
Solyc01g080270.3.1	1.49046	1.89163	1.87242	2.74192	2.88964	2.81667	2.14006	2.21028	2.27012	2.0786	1.748	1.76821
Solyc01g080280.3.1	573.972	547.835	516.209	42.6525	61.6087	39.8905	556.29	230.185	296.234	588.813	641.754	604.5
Solyc01g080290.3.1	12.1351	11.7569	8.87326	5.43365	5.50278	4.80065	12.276	9.17881	7.17679	7.59865	8.91017	11.7819
Solyc01g080300.4.1	3.61271	4.46851	4.27329	2.51958	2.80508	2.4464	4.55411	3.67634	3.2069	2.86566	4.64649	4.17236
Solyc01g080310.4.1	2.59326	5.03849	4.89026	4.39765	4.47539	4.05411	4.60774	4.83449	4.49164	4.40907	3.62353	3.70422
Solyc01g080320.3.1	2.25954	1.69843	2.0512	1.47532	1.4623	1.19795	2.81328	1.54184	2.14554	0.737602	2.29017	1.02824
Solyc01g080330.4.1	46.8972	37.7708	38.0761	59.2139	54.2572	53.9134	30.4971	46.303	47.2169	33.5289	32.5664	35.204
Solyc01g080340.3.1	6.84893	5.40995	6.19803	9.44374	11.1838	10.7861	6.46074	8.32392	7.72904	7.38885	6.17697	4.87233
Solyc01g080350.3.1	1.45795	1.37683	1.36072	2.12698	1.71168	1.83245	1.36681	1.96752	1.68722	0.933398	1.1715	1.26401
Solyc01g080360.3.1	0.879251	1.49284	1.41127	1.85383	1.88785	1.62556	1.26863	1.74404	1.36539	1.36335	1.13047	1.2587
Solyc01g080370.3.1	0.890646	0.763435	0.609323	0.472492	0.468322	1.41659	0.450496	0.46475	0.61079	1.41737	0.579523	0.585437
Solyc01g080380.4.1	1.39302	1.07465	1.2955	0.877566	0.732481	0.646222	0.748639	1.1812	1.02994	0.692762	0.679805	1.03011
Solyc01g080400.3.1	2.8727	3.86865	3.67218	5.78759	4.47046	5.05326	3.35122	4.41904	3.60416	3.29436	3.08742	3.23353
Solyc01g080410.3.1	3.07916	2.50942	3.11123	6.5089	5.52982	7.55965	2.68363	3.73259	3.21618	2.41238	3.42143	3.78329
Solyc01g080420.1.1	0.475817	0.0889868	0.133169	0.18358	0.13647	0.183465	0.0875172	0.135429	0.222482	0.0917831	0.0844373	0.127948
Solyc01g080430.4.1	6.52006	9.61695	8.96329	20.4021	17.346	19.8274	8.54869	13.9151	13.5114	10.1601	8.22014	8.75189
Solyc01g080450.4.1	1.9727	3.455	3.25544	3.42242	3.44829	2.74188	2.83162	4.03406	2.35834	2.68682	2.70595	3.36439
Solyc01g080460.3.1	13.2214	11.0501	15.4945	28.5436	22.3566	29.8849	22.2573	26.3652	29.7976	40.4382	17.776	17.9518
Solyc01g080470.3.1	4.04673	5.43916	4.25891	6.54331	6.90706	7.06015	3.71445	6.55754	4.38887	4.06011	3.39445	3.82427
Solyc01g080480.4.1	1.06875	0.280677	1.61012	0.675545	1.26742	0.916236	0.460069	0.617014	0.654958	0.578993	0.266327	0.246624
Solyc01g080490.2.1	4.0594	5.17528	4.69382	5.45965	7.15516	5.03185	3.70168	5.07185	3.29359	2.6083	5.41293	4.11522
Solyc01g080500.2.1	126.137	102.971	93.9491	162.969	170.643	171.029	150.022	183.54	214.537	157.828	127.689	133.052
Solyc01g080510.3.1	21.9657	21.7303	18.35	6.91806	7.24946	6.57298	22.1475	12.2247	14.5448	19.3229	20.3057	20.9422
Solyc01g080530.3.1	2.17953	1.64674	1.89653	2.18138	2.22711	2.27531	1.70478	2.32737	2.03401	1.69848	1.77089	1.92742
Solyc01g080540.3.1	33.0099	27.2803	28.0597	27.8492	24.7234	24.9279	28.9182	28.2283	25.7436	27.0648	28.5584	32.5054
Solyc01g080550.3.1	0.0263932	0.0814443	0.0812542	0.0280034	0.0555124	0.167915	0.106799	0.0275445	0.02715	0.0560024	0.0257601	0.026023
Solyc01g080570.4.1	0.0835995	0.0358295	0.264519	0.0665248	0.0805905	0.022161	0.0845706	0.0508938	0.0716639	0.133039	0.0475968	0.0137378
Solyc01g080580.4.1	1.66182	4.12381	2.88846	2.73296	2.49039	3.27089	4.28686	4.7802	1.96589	2.86498	2.81816	3.5228
Solyc01g080590.3.1	4.53108	2.35567	3.68953	8.04737	6.5261	7.96399	3.83637	7.50432	5.44629	3.29185	3.50909	3.5449
Solyc01g080600.4.1	23.1533	18.994	21.3548	2.56208	2.98761	3.53948	13.651	15.4171	8.10953	11.9806	19.6866	17.4365
Solyc01g080610.3.1	3.66914	2.95807	3.18377	0.435895	0.521437	0.555793	2.29298	2.45424	1.41356	1.95386	3.37374	2.83548
Solyc01g080620.3.1	1.98065	3.04368	2.72802	3.80292	3.96009	3.77018	2.90168	3.83027	2.76896	2.99755	2.562	2.45168
Solyc01g080640.3.1	27.2497	28.0067	44.5554	85.4782	97.235	92.6771	53.7487	53.1333	74.2656	46.6033	27.2993	26.8963
Solyc01g080660.3.1	1.52002	1.88754	1.77807	2.46509	2.44334	2.73913	2.03165	2.95074	1.87957	1.62934	2.08314	1.79379
Solyc01g080670.3.1	5.68082	9.36399	8.74452	15.3366	14.3982	13.9231	7.21964	13.1703	9.30248	7.44915	6.24167	7.22625
Solyc01g080680.3.1	0.0122465	0.0377903	0.0251348	0.0259872	0.0257579	0.0129855	0.049555	0.0894651	0.0503906	0.0259852	0.0358583	0.0120747
Solyc01g080690.3.1	3.94345	3.89507	3.97308	5.25775	5.05343	4.86677	3.84395	4.88543	4.51322	4.30839	3.74691	3.49547
Solyc01g080700.4.1	1.53178	2.50242	1.91459	1.03475	0.925288	1.07906	3.15277	1.97475	1.85923	2.761	2.91249	2.46665
Solyc01g080720.4.1	0.685309	0.874089	0.806412	1.68692	1.88343	1.89901	0.767219	1.57345	1.32532	0.620426	0.552935	0.765791
Solyc01g080750.3.1	6.34367	8.8281	8.00682	1.43972	1.53404	1.15105	5.18193	5.38129	3.00107	2.9512	7.41658	7.29158
Solyc01g080760.4.1	2.57971	2.85471	2.54694	2.47766	2.28864	2.45666	2.47981	2.61569	2.36442	2.06888	2.82213	2.8449
Solyc01g080770.3.1	8.65166	12.4616	11.4555	6.95416	7.58932	6.56939	13.4423	10.4979	9.69462	9.17878	11.5686	11.7955
Solyc01g080780.2.1	10.6064	20.9815	16.8084	11.488	10.7475	9.66493	15.1724	12.4672	11.3084	13.8753	13.3175	13.3308
Solyc01g080790.3.1	4.93154	2.09732	3.01699	0.150935	0.19947	0.2514	4.79695	1.53411	1.56091	3.77308	5.27608	5.0494
Solyc01g080800.3.1	5.42626	3.4109	3.05921	0.106617	0.246577	0.0355167	2.88019	0.908874	2.65311	4.79739	3.7269	5.18504
Solyc01g080810.3.1	7.16199	11.0042	9.01547	3.33628	3.24328	3.0138	8.81776	4.95613	6.44135	8.46054	9.51418	9.68318
Solyc01g080830.3.1	32.5639	31.8372	27.2962	14.6811	13.7039	15.6691	24.7882	21.0861	20.7564	25.7114	29.9997	30.1734
Solyc01g080840.3.1	14.0804	28.9604	24.8455	10.8153	11.1124	10.1679	23.1922	15.5957	18.4357	24.9424	22.2119	23.9811
Solyc01g080850.4.1	3.97623	8.69384	8.07538	10.8747	9.96135	11.0003	6.87953	10.1533	8.4803	5.86023	5.79759	7.06094
Solyc01g080860.3.1	4.85703	5.79039	5.32478	7.26548	8.25954	7.07637	4.74839	6.38014	6.38946	5.15873	5.12276	5.71131
Solyc01g080870.3.1	3.76959	1.41857	2.74796	102.855	82.8993	115.086	10.8821	41.9311	41.2359	16.0458	9.91585	8.33998
Solyc01g080880.4.1	8.17677	8.41066	7.40018	7.46491	7.39193	7.53898	9.59005	8.5969	7.88337	9.79246	9.72705	9.07403
Solyc01g080890.2.1	10.965	8.57809	5.70539	5.32539	7.30854	8.10589	7.42094	10.3957	12.3914	4.58767	7.98881	9.66917
Solyc01g080900.4.1	0.604754	0.518377	0.390749	0.510943	0.400436	0.498748	0.532475	0.51426	0.39169	0.546548	0.524667	0.618358
Solyc01g080910.2.1	39.6319	16.992	40.6319	36.1676	47.0756	44.8832	29.2166	40.4226	23.12	27.1037	16.233	15.2537
Solyc01g080920.3.1	0.0886242	0.0607728	0.060631	0.0626874	0.124268	0.0626481	0.209192	0.184981	0.0911655	0.156706	0.115332	0.116509
Solyc01g080930.4.1	4.86739	4.63648	5.11155	6.67145	6.15447	6.27065	4.11446	5.53434	5.2505	4.91278	4.35323	4.34163
Solyc01g080940.3.1	4.64309	4.81391	4.46143	6.67738	6.25579	6.75155	4.03671	7.4934	4.97894	4.42946	4.01485	4.32297
Solyc01g080990.3.1	0.864996	1.37766	1.0881	0.592109	0.410818	0.414216	0.81859	0.728009	0.143516	0.207222	0.735315	0.357653
Solyc01g081000.3.1	0.564885	0.402261	0.312139	0.599348	0.731149	0.506823	0.35166	0.634877	0.71518	0.368801	0.593748	0.599807
Solyc01g081010.4.1	49.8281	88.0772	74.5986	78.1477	75.0163	71.9245	59.8513	76.7785	64.6745	56.8232	56.0958	70.8833
Solyc01g081020.1.1	0.816188	1.75777	1.54428	1.29897	0.911986	1.00066	1.26431	1.38417	0.682169	1.02827	0.771718	1.05622
Solyc01g081030.4.1	3.47791	5.11834	4.88419	5.72972	6.14854	5.67927	4.48394	5.35451	4.84595	4.00393	4.52887	4.39644
Solyc01g081033.1.1	0.562771	1.46647	0.539016	0.79614	0.473468	0.517166	1.29043	0.939715	0.964847	0.756274	1.28164	0.77683
Solyc01g081037.1.1	0.208953	0.268662	0.214428	0.277126	0.549361	0.221562	0.21138	0.218069	0.161209	0.277105	0.458868	0.36054
Solyc01g081040.4.1	4.29012	5.6609	4.71383	1.97707	2.36977	1.92988	3.94542	2.7135	2.63005	4.78138	5.3292	5.38358
Solyc01g081050.4.1	0.457253	0.886792	0.785502	1.87648	1.84509	1.85608	0.949581	1.66494	1.42974	1.16897	0.786407	0.945374
Solyc01g081060.4.1	15.8895	14.2102	13.2309	63.2016	58.9927	53.3096	16.5841	28.9707	31.3861	17.8204	15.3115	18.3795
Solyc01g081070.3.1	1.34477	1.88975	1.85588	2.79506	2.6032	2.36015	1.7044	2.17314	1.94666	1.43608	1.47201	1.93771
Solyc01g081100.3.1	0.0603129	0.0620381	0.09284	0.0319963	0.0317139	0.0319762	0.0610136	0.031472	0.0310212	0.127975	0.0882996	0.0594671
Solyc01g081110.4.1	2.36648	3.8541	2.63087	1.64775	1.2962	1.54216	2.19447	2.08383	2.10469	2.01376	2.14131	2.50343
Solyc01g081120.2.1	2.42108	2.11301	1.88221	2.02389	1.65883	2.2949	2.0039	2.62241	1.52826	1.57618	1.77226	2.11586
Solyc01g081150.3.1	9.80305	6.84473	7.66153	9.78119	9.13161	9.41366	6.46899	9.75644	8.63164	7.78302	7.44525	6.03298
Solyc01g081160.4.1	5.96297	6.20626	7.18343	1.82551	1.95811	2.24921	8.94106	4.94404	6.95828	13.5777	8.02831	6.59974
Solyc01g081170.3.1	2.15659	3.48956	3.37788	1.01696	1.02125	1.13667	4.51637	2.72449	4.35901	6.94422	4.34512	3.46929
Solyc01g081185.1.1	5.73749	6.78905	5.79929	5.03479	4.40059	5.07738	6.72058	6.34795	5.63575	5.62938	5.64198	4.55114
Solyc01g081190.4.1	40.9059	37.3116	36.0505	59.9214	53.7878	50.7119	37.4858	47.2332	44.8631	38.9577	38.2636	37.1409
Solyc01g081200.3.1	2.17581	1.81916	1.86268	4.7529	4.454	3.50384	1.9539	3.42431	2.95634	1.9257	1.86243	1.98469
Solyc01g081210.4.1	1.57485	1.87567	1.58776	0.732863	1.36562	1.02536	1.17389	0.865026	0.682108	1.08455	1.45618	1.49828
Solyc01g081230.2.1	4.14851	5.93693	5.36779	2.48786	4.36275	3.63382	3.10191	3.01181	3.89638	1.14815	2.64066	2.66761
Solyc01g081240.3.1	0.733171	1.9705	1.50476	1.45543	1.44258	1.10342	1.24412	1.55499	1.19211	0.77784	1.20034	1.30586
Solyc01g081270.2.1	2.49505	1.86982	1.68257	9.79489	6.7097	7.82344	2.34374	4.57541	3.6299	3.13866	2.19169	2.46006
Solyc01g081280.3.1	3.26677	4.06762	3.17593	2.37152	1.98896	3.28159	1.0436	3.76815	2.47612	1.27687	1.67812	1.86476
Solyc01g081290.4.1	1.18118	1.24216	1.47898	1.69748	1.87717	1.98149	0.963052	1.70187	1.49161	1.26249	0.976479	1.09943
Solyc01g081300.4.1	2.07877	2.52508	2.01395	1.67596	2.07107	1.89968	2.1375	2.14091	1.7304	1.50172	2.48275	2.48111
Solyc01g081310.3.1	23.8365	23.7471	23.0505	29.2352	25.9546	24.0824	25.8832	28.528	27.2516	21.8418	23.1734	21.4693
Solyc01g081320.4.1	5.53961	16.836	12.7779	5.62898	6.19531	5.66094	15.8977	10.1653	10.4328	13.8672	13.476	14.5541
Solyc01g081330.3.1	0.230393	0.316965	0.357601	0.345285	0.366467	0.381713	0.279684	0.390722	0.405863	0.336092	0.33168	0.30383
Solyc01g081340.4.1	0.716694	0.680487	0.763762	1.02364	0.608764	0.730714	0.697135	1.09317	0.652179	0.233957	0.349753	0.3805
Solyc01g081380.4.1	0.93707	0.757329	0.969256	0.552355	0.891611	0.678182	1.08338	0.908096	0.72678	0.702226	0.856526	0.909263
Solyc01g081390.4.1	25.2488	23.4937	29.1695	16.5677	17.841	13.9755	27.8982	24.9968	18.4314	19.262	27.0972	21.1631
Solyc01g081400.3.1	2.25875	2.09851	2.28055	3.55617	4.02285	4.0175	2.027	3.64999	3.03556	1.23683	1.63565	2.19115
Solyc01g081410.4.1	1.71908	2.92147	2.85712	2.20065	1.70961	2.97199	3.10005	2.2231	1.57616	2.59696	2.37088	2.32138
Solyc01g081420.3.1	0.013606	0.81872	0.411896	0.563009	0.507959	0.310182	0.509271	0.404688	0.398891	0.498008	0.285514	0.368919
Solyc01g081430.4.1	1.43044	2.97919	2.54036	2.97521	2.72517	2.61484	2.93717	3.17815	2.85293	3.22583	2.5015	2.41047
Solyc01g081440.3.1	12.9342	15.2239	9.82123	2.03777	2.06543	1.89843	9.53893	4.62028	4.77734	7.01078	10.6859	12.6137
Solyc01g081450.3.1	7.22345	6.13275	6.89795	11.7395	13.9269	12.2944	6.13296	13.5963	22.4981	5.73245	5.16175	5.08725
Solyc01g081460.3.1	2.06281	2.43616	1.98946	1.06393	0.86372	0.850612	2.1061	1.57473	1.04133	1.50965	2.23704	2.3352
Solyc01g081470.4.1	2.06591	1.65953	1.98544	2.352	1.87603	2.21839	2.0103	2.1355	2.09142	2.23353	2.1892	1.88821
Solyc01g081480.3.1	11.0682	9.70506	8.97751	1.2101	1.02223	1.15437	13.2945	4.15242	6.70602	12.9663	15.521	12.1525
Solyc01g081490.3.1	24.9992	28.6316	23.6881	8.29109	6.61656	5.66882	27.9049	15.7429	16.5674	23.1138	29.1767	25.4323
Solyc01g081500.4.1	9.84567	8.43532	9.18218	11.4581	11.2567	12.4873	9.79927	12.0333	9.33509	9.77109	8.33757	8.10142
Solyc01g081510.4.1	7.21626	7.10341	6.76833	6.21577	5.3857	6.95236	6.00491	7.53106	5.8268	6.33877	5.18772	6.4265
Solyc01g081520.3.1	3.61129	4.85649	4.65153	5.61473	5.48211	5.80197	4.2303	5.08311	4.14816	3.06319	3.74309	4.17932
Solyc01g081540.4.1	1.52486	3.43957	2.6878	2.2422	2.34693	2.0696	4.05061	2.03697	3.01168	3.37636	2.86101	3.38547
Solyc01g081560.2.1	0.426632	0.799306	0.625444	0.662824	0.576855	0.662408	0.570313	0.954093	0.438866	0.452625	0.446142	0.345533
Solyc01g081570.3.1	28.5902	18.8458	17.2107	3.03848	3.32781	2.91914	33.4199	16.347	17.3823	16.9705	29.5877	27.2845
Solyc01g081586.1.1	1.91618	3.23023	2.51261	0.847118	2.01514	0.959464	2.9615	4.11064	2.24489	1.41175	1.40267	1.88931
Solyc01g081600.3.1	2.54632	0.187082	1.64248	0.270166	2.79258	0.231426	0.0367985	0.379628	0.149676	0.34733	0.248525	0.107597
Solyc01g081610.3.1	9.62692	10.4043	10.76	6.6964	7.45148	6.38882	10.8454	9.4497	9.81641	10.8206	10.1352	10.4212
Solyc01g081620.3.1	0.542419	0.490982	0.779286	1.19706	1.62003	1.72545	0.921851	0.837802	0.825801	0.368299	0.719998	0.577598
Solyc01g081640.4.1	0.465963	0.201807	0.364921	0.0390309	0.0902683	0.117019	0.434162	0.332725	0.214435	0.234167	0.371011	0.374797
Solyc01g086640.2.1	1.77751	3.28102	1.93653	0.607122	0.947459	0.568013	2.11838	1.68988	1.61558	1.51123	2.0676	3.43314
Solyc01g086650.3.1	4.40621	4.67917	4.22849	2.23842	2.70399	2.41178	5.69123	2.88978	3.48136	4.01018	5.86631	4.39858
Solyc01g086660.2.1	1.33342	0.949542	1.2631	0.652971	1.29442	1.0876	0.311287	1.1775	0.738584	0.544101	0.400443	1.31472
Solyc01g086670.3.1	1.4815	2.00511	1.60034	0.661848	1.47602	0.90947	2.20863	2.44126	6.89804	0.827246	1.29376	2.15265
Solyc01g086680.4.1	0.520959	0.435386	0.501197	0.172732	0.479381	0.345247	0.296444	0.475725	0.602885	0.379981	0.66736	0.706273
Solyc01g086690.2.1	0.314511	0.37085	0.417216	0.073251	0.0645373	0.0813389	0.201763	0.328231	0.197274	0.252289	0.464195	0.484059
Solyc01g086700.4.1	0.0588404	0.0605234	0.120764	0.0416201	0.0618792	0.041594	0.15873	0.204691	0.0807035	0.0416169	0.0765722	0.0193384
Solyc01g086710.4.1	1.19788	2.21225	1.9305	2.62279	2.9289	2.78858	1.80116	2.34116	1.78393	1.4095	1.55443	1.66425
Solyc01g086720.3.1	0.520586	1.71916	1.27933	1.40994	1.2102	1.11853	1.37202	0.872134	1.05693	0.624975	1.13654	1.41829
Solyc01g086730.4.1	0.599843	0.227316	0.680357	2.64624	3.58572	2.91239	0.447124	1.97688	2.33827	0.602895	0.338948	1.43189
Solyc01g086740.3.1	2.63438	3.28965	3.4407	5.46844	5.92914	5.66076	3.67444	4.91021	4.77315	3.61535	3.45748	3.40913
Solyc01g086750.4.1	5.18875	13.2251	10.3577	10.7121	9.82454	8.95859	9.06037	9.45601	9.11469	9.14506	8.93967	9.82876
Solyc01g086800.4.1	26.6166	28.6112	30.7591	5.68201	6.97679	4.3224	15.9291	21.9386	12.991	12.0415	23.0138	27.1102
Solyc01g086810.2.1	6.83472	7.74097	8.10828	7.5864	7.44046	6.89674	8.32734	9.57845	8.99313	9.86474	6.71478	6.19088
Solyc01g086820.4.1	36.0951	40.2384	38.1878	5.1621	7.88223	6.13486	24.5424	30.2593	13.9322	19.182	29.1974	36.8854
Solyc01g086840.3.1	0.239709	0.345192	0.442783	0.0763001	0.0504178	0.203339	0.412239	0.22515	0.0986331	0.406902	0.257356	0.44906
Solyc01g086850.3.1	1.04807	0.953657	1.39612	5.4959	5.04467	4.7872	1.29472	3.34448	4.76862	1.09054	0.767199	1.10293
Solyc01g086860.3.1	1.45078	1.77244	1.4888	2.65395	2.4727	2.62871	1.32706	2.37843	1.92123	1.23842	1.46481	1.72091
Solyc01g086870.3.1	19.5425	25.9354	23.1123	69.2904	79.8084	81.5798	88.5368	108.431	104.319	52.3017	55.998	54.908
Solyc01g086890.3.1	17.1413	24.4084	22.6353	49.8575	48.0075	47.7167	25.0845	37.7942	38.758	24.403	21.4087	25.1168
Solyc01g086900.4.1	4.18511	4.35871	3.77053	1.76506	1.40509	1.6945	4.18072	2.76141	2.88355	3.68965	4.81986	4.2362
Solyc01g086920.3.1	115.866	122.414	99.9545	2.73267	2.67338	3.68856	131.153	32.4991	27.0445	55.9622	86.4475	89.2425
Solyc01g086930.4.1	0.976266	1.4862	1.26233	0.352181	0.287472	0.517589	1.08637	1.03923	0.662812	1.42933	1.73419	1.84814
Solyc01g086940.2.1	0.745808	0.791007	1.12592	1.40325	1.10503	1.22312	1.0462	1.07584	1.35367	1.2871	0.860564	0.826859
Solyc01g086950.4.1	4.10218	2.77134	4.47992	5.17995	4.69751	6.13257	4.17033	4.42913	4.80329	4.64225	3.55893	3.45543
Solyc01g086960.3.1	65.7946	70.4716	57.9646	191.844	218.212	173.538	75.5717	154.252	234.525	77.4594	59.608	87.0084
Solyc01g086970.4.1	108.424	88.3286	106.276	613.044	592.849	527.816	80.7073	334.939	320.741	114.16	76.6665	86.343
Solyc01g086975.1.1	9.21025	11.2704	13.2539	67.0572	71.698	51.6364	8.29984	32.6478	40.3477	12.2985	7.02616	7.20224
Solyc01g086980.4.1	1.7805	2.68505	2.18329	3.7022	3.61398	3.64388	2.28582	2.79119	2.84822	2.03305	2.19433	2.14978
Solyc01g086990.3.1	4.61479	6.8814	6.10189	7.70356	7.77675	7.81735	6.03213	8.453	5.75408	5.96416	5.77072	5.44905
Solyc01g087000.3.1	0.779921	0.802229	0.876582	2.24608	1.71851	2.59909	1.23983	2.05424	1.37535	1.06385	0.761215	1.28164
Solyc01g087005.1.1	0.358187	0.777801	0.571779	1.94242	1.71601	1.7724	0.724695	1.53678	0.695975	0.633349	0.699192	0.784808
Solyc01g087015.1.1	0.113534	0.6423	0.349528	0.301153	0.358194	0.421349	0.17228	0.296218	0.23358	0.240903	0.277029	0.279856
Solyc01g087020.2.1	20.1336	13.3584	15.0621	7.33805	11.8797	7.98531	5.36395	11.0673	38.7341	5.6254	5.8502	15.4567
Solyc01g087030.3.1	4.68066	5.74778	5.54939	9.2758	8.73898	9.83065	4.43112	7.6753	5.8409	4.97221	4.08752	4.9764
Solyc01g087040.2.1	188.526	176.243	150.648	26.7192	24.4063	20.9431	145.709	71.4236	78.9339	132.8	176.004	173.662
Solyc01g087050.3.1	0.479923	0.352607	0.257975	0.121239	0.108152	0.09693	0.288987	0.25043	0.0352632	0.400056	0.468412	0.180264
Solyc01g087060.4.1	0.842381	1.47009	1.20441	0.351484	0.398151	0.351263	1.15856	1.39278	0.350509	0.532206	0.646656	0.961218
Solyc01g087070.4.1	0.523423	0.660757	0.68363	0.403895	0.300248	0.378414	0.601708	0.496597	0.930019	0.656279	0.417984	0.656832
Solyc01g087080.4.1	1.85566	3.41564	2.72614	0.974076	1.12982	1.22201	1.71914	1.56968	1.14533	1.07762	2.07807	2.5615
Solyc01g087090.3.1	24.3852	22.2359	21.1094	37.0634	32.4097	35.6124	21.2633	28.7277	21.6988	22.2998	21.3911	24.1907
Solyc01g087095.2.1	0.0115883	0.0158931	0.01982	0.0245906	0.0121868	0.00409587	0.0117229	0.0120939	0.00794708	0.0245887	0.0188507	0.0266602
Solyc01g087120.3.1	28.177	24.0798	24.7871	31.3096	28.7861	30.4461	23.122	28.5305	24.9358	21.771	24.9343	27.2871
Solyc01g087130.4.1	0.350546	0.318153	0.550178	0.371933	0.672244	0.546617	0.292039	0.753197	0.318175	0.350027	0.563523	0.609936
Solyc01g087140.4.1	0.342102	0.329894	0.383978	0.385659	0.269827	0.317402	0.519113	0.435125	0.31892	0.385629	0.469542	0.484875
Solyc01g087150.3.1	0.203775	0.131002	0.209115	0.108104	0.187512	0.128293	0.193258	0.0465204	0.275124	0.195923	0.254825	0.18836
Solyc01g087160.2.1	72.8147	85.3867	89.3373	86.8242	94.1936	87.3557	63.2937	81.2076	76.763	76.4516	60.4534	67.9055
Solyc01g087170.3.1	38.3767	49.0085	52.3454	51.0622	55.0233	50.3841	36.9969	46.7403	44.8533	46.0357	34.8715	39.5947
Solyc01g087180.4.1	3.04195	2.72335	6.41674	196.461	177.458	198.518	1.45316	48.4722	74.5787	2.53999	0.604794	0.971991
Solyc01g087190.4.1	8.08199	7.70917	6.50792	2.95653	3.22236	3.1358	7.25785	5.11422	5.13981	5.90127	7.0858	7.38969
Solyc01g087200.3.1	3.35295	4.10216	4.27448	3.76124	3.60378	3.39866	4.15396	4.59369	2.55264	5.53173	4.05102	3.78653
Solyc01g087210.3.1	25.9201	35.2868	39.4326	16.6109	20.6507	16.8192	39.9325	29.902	30.3913	37.7029	29.211	28.9594
Solyc01g087230.3.1	3.82315	4.98236	4.53579	7.59886	7.80468	7.13551	4.06006	6.79733	5.02719	3.90925	3.63015	3.86335
Solyc01g087240.3.1	7.40731	6.58647	8.78436	14.9452	18.8724	14.1314	6.48522	13.1325	10.8482	8.33992	6.10456	4.50232
Solyc01g087250.3.1	3.18922	3.12379	3.70947	13.9914	11.4891	13.4032	3.83799	7.98897	6.79634	4.59057	3.99147	3.81138
Solyc01g087260.4.1	11.5245	8.1942	8.65307	9.00769	6.27195	8.85947	15.6951	7.62229	11.6426	21.8093	21.0387	12.7596
Solyc01g087270.3.1	9.99605	10.282	9.89678	1.12034	1.33254	2.61249	22.3607	3.01209	12.5999	34.3545	28.9941	15.6167
Solyc01g087280.2.1	0.0665556	0.0114099	0.0227665	0.776777	0.466619	0.199953	0.0112215	0.023153	0.0114107	0.0117684	0.0108266	0.010937
Solyc01g087290.3.1	10.4463	14.2372	11.4325	6.52849	6.22973	6.45686	12.2881	10.3303	8.81287	10.7719	12.9933	10.8399
Solyc01g087300.3.1	1.34005	1.44929	1.41938	2.24929	2.09803	2.15193	1.40357	1.76725	1.5735	1.25713	1.29529	1.351
Solyc01g087320.3.1	0.383492	0.574138	0.552194	1.15037	1.21412	1.64995	0.690587	1.13152	0.962471	0.845667	0.550664	0.554304
Solyc01g087330.4.1	1.2063	1.11672	0.890112	1.43835	1.34108	1.76636	1.01111	1.61262	1.00453	1.46262	1.28949	1.08177
Solyc01g087340.3.1	0.381817	0.712539	0.598927	0.775498	0.567886	0.775012	0.507646	0.791254	0.577926	0.717569	0.57496	0.38184
Solyc01g087350.3.1	0.284005	0.876385	0.670327	0.783462	0.925884	0.99377	0.660799	0.889183	0.788801	0.421831	0.942457	0.308024
Solyc01g087360.3.1	0.188925	0.161941	0.0646251	0.233859	0.198682	0.2671	0.222973	0.427195	0.0647808	0.367465	0.0307323	0.124184
Solyc01g087370.2.1	0.467566	0.777056	0.70783	0.824086	0.790399	0.831764	0.756405	1.0586	0.759223	0.713333	0.622298	0.561974
Solyc01g087390.2.1	0.322911	1.42454	1.16349	1.07352	1.23006	0.973928	0.900136	1.10086	1.30654	1.11911	0.735388	0.764118
Solyc01g087400.4.1	2.04133	3.10788	3.13088	5.11363	5.04525	5.45425	3.10129	4.96063	3.97988	3.49483	2.69725	2.64485
Solyc01g087410.4.1	0.114644	0.939017	0.762533	1.34703	1.37533	1.03553	0.798943	0.824222	0.974025	1.04961	0.518029	0.594486
Solyc01g087420.4.1	1.77851	3.40987	2.84734	3.19637	2.77373	3.31838	2.65592	3.79637	2.55136	2.52011	2.28299	2.7397
Solyc01g087430.3.1	2.03134	3.48382	2.86629	3.73697	3.7772	3.63474	3.03269	3.94073	2.66676	3.07624	2.77807	3.00025
Solyc01g087440.3.1	0.052852	0.183478	0.203388	0.16122	0.0625292	0.119088	0.0868821	0.103421	0.0543675	0.189243	0.0644805	0.149819
Solyc01g087450.3.1	0.383424	0.56819	0.900315	0.661938	0.485238	0.661523	0.723162	0.495102	0.775467	0.841148	0.494742	0.608719
Solyc01g087470.3.1	1.72626	2.7291	2.18508	4.18341	4.03347	4.08108	2.19479	4.17796	2.83984	2.09511	2.09788	2.11267
Solyc01g087490.4.1	7.37946	15.8136	14.748	26.4922	26.9228	24.3943	11.3512	21.8206	25.7195	13.8707	10.8448	12.409
Solyc01g087500.3.1	2.63044	7.6685	5.35542	0.98503	1.13166	0.790513	4.26897	5.07933	2.14154	2.1266	4.54435	4.84037
Solyc01g087520.3.1	142.027	118.694	112.693	34.1189	32.84	29.1104	110.593	69.0602	75.5531	93.0073	117.803	126.501
Solyc01g087530.3.1	2.29697	2.62737	2.83153	2.93768	3.37282	2.79435	1.93317	2.50162	2.43147	2.06279	2.10235	2.18488
Solyc01g087540.4.1	19.9175	18.7661	19.7567	3.14423	3.32849	4.01867	17.5997	11.9711	10.1199	15.613	18.7118	17.253
Solyc01g087550.3.1	2.61343	2.17416	2.61954	5.42393	5.28374	5.62818	2.37736	4.58801	3.91793	2.61503	2.45188	2.4769
Solyc01g087560.3.1	10.6112	13.7581	8.46938	7.53104	7.26351	7.15465	8.30064	7.12498	7.29334	6.92194	9.95235	14.5467
Solyc01g087570.2.1	14.855	6.65123	8.96718	6.67535	6.61643	8.61692	14.3203	11.9464	18.5169	8.06542	13.6458	14.0435
Solyc01g087580.3.1	0.766813	0.788746	1.31151	0.949194	1.34402	1.08411	1.42215	2.53417	2.62934	0.677943	0.623685	1.63813
Solyc01g087590.3.1	0.378826	0.533668	0.473264	0.786401	1.39437	1.1614	1.06637	2.97374	5.03207	0.209691	0.217022	0.405993
Solyc01g087600.3.1	5.11488	5.52561	6.69532	4.64628	4.99682	4.18279	6.7795	5.71732	5.19772	5.63342	5.32964	5.27914
Solyc01g087610.3.1	1.96765	2.61198	2.46634	1.82268	1.93793	1.82448	2.6643	2.38366	2.281	2.82361	2.36197	2.50647
Solyc01g087620.3.1	17.5067	10.9404	12.6957	18.1238	23.3394	26.136	13.2676	21.2271	26.7519	15.079	16.5683	17.5405
Solyc01g087630.2.1	0.202677	0.48644	0.277317	0.394244	0.284192	0.68054	0.683438	1.05759	2.01539	0.465888	0.659387	0.532893
Solyc01g087640.3.1	12.8487	10.8545	10.0863	12.0605	10.8717	11.1415	9.31367	10.8714	10.7738	10.1876	10.0346	9.06645
Solyc01g087650.4.1	4.96381	6.29606	6.07372	6.84999	6.69644	6.91945	5.21338	6.30881	5.08013	4.60209	4.7707	5.3618
Solyc01g087660.2.1	4.14913	3.07282	2.55471	1.58482	1.39629	1.7598	1.51104	1.38564	0.512173	1.05646	1.61985	2.94548
Solyc01g087670.3.1	2.49591	3.80718	3.80558	5.74775	6.20409	5.98474	3.11309	5.49818	3.51569	3.15199	3.0935	3.02719
Solyc01g087680.4.1	14.2014	15.1009	17.5626	16.582	17.2353	12.9745	7.94054	13.6855	13.1886	7.26027	7.17015	12.7796
Solyc01g087690.3.1	7.53678	7.16992	6.01109	0.580063	0.16427	0.455478	8.49342	1.63017	3.85636	5.28231	8.49944	6.83429
Solyc01g087700.1.1	0.128836	0.132521	0.396635	0.273391	0.135489	0.40983	0.260664	0.134456	0.26506	0.136685	0.377237	0.254058
Solyc01g087710.2.1	15.5176	13.1503	12.4652	4.47856	5.87614	5.76374	12.9638	10.4267	9.09026	12.597	16.6867	16.9468
Solyc01g087720.4.1	0.498045	0.982027	0.875231	1.19868	1.0559	1.20467	0.828987	1.27701	1.05575	0.996005	0.816897	1.01036
Solyc01g087730.4.1	97.0405	119.121	105.118	64.766	56.5104	59.6531	103.775	102.948	71.0128	89.0214	107.529	104.493
Solyc01g087740.1.1	1.65606	2.72548	1.14713	0.2416	0.108849	0.285349	1.82189	1.01538	1.04342	1.53734	1.75777	2.38802
Solyc01g087750.4.1	36.2372	40.3753	30.5481	1.14026	1.21798	1.0621	32.9744	8.72221	12.6973	28.2055	42.6392	38.5272
Solyc01g087760.2.1	4.23527	12.8618	7.86463	1.49788	1.27257	2.13849	4.08044	2.94669	4.9791	7.27488	4.72422	6.36323
Solyc01g087770.4.1	6.2306	7.86395	5.86876	1.75647	1.29781	1.65962	6.75971	3.61245	3.49877	5.10934	4.8473	5.31225
Solyc01g087780.2.1	26.2897	29.9266	38.1446	23.0356	30.2772	27.0879	37.2435	38.9685	31.4582	30.7774	36.0647	23.5222
Solyc01g087790.2.1	8.44341	10.8515	14.0039	30.6768	34.1169	30.4666	11.6376	23.8613	18.7415	10.7914	9.17218	9.53204
Solyc01g087800.2.1	30.8674	104.655	45.3348	12.2547	12.657	11.5392	29.5071	15.4737	37.4539	62.2557	53.8182	90.9247
Solyc01g087810.2.1	2.63661	6.25703	3.76865	2.81745	3.16889	4.1736	10.1927	8.9035	13.5611	10.7694	9.98102	10.51
Solyc01g087820.2.1	15.5664	18.0272	20.3907	17.1573	19.9911	17.5932	20.0453	21.2338	31.3097	37.5178	20.5017	19.4289
Solyc01g087830.1.1	0.099166	0.153004	0.0508822	0.052608	0.365006	0.368025	0.852703	0.310476	0.153014	0.420831	0.338757	0.391101
Solyc01g087840.3.1	0.3418	0.351576	0.295374	0.324479	0.264859	0.286125	0.855327	0.413033	0.647686	1.03062	0.719878	0.709487
Solyc01g087850.2.1	11.8764	10.7287	12.6455	12.3398	9.64237	8.30296	30.3939	14.9152	27.8205	53.8602	46.4865	34.6139
Solyc01g087860.2.1	1.22845	0.861539	1.26064	1.9551	1.76168	2.36833	0.621362	0.815846	1.09136	0.592409	1.08999	0.605613
Solyc01g087870.4.1	0.465344	0.625396	0.815649	0.67393	0.768	0.94363	0.635684	0.833041	0.744238	0.558561	0.583477	0.55929
Solyc01g087880.3.1	1.81942	1.22432	1.46576	2.32733	2.64655	2.81268	1.46212	2.07625	2.08149	0.685516	1.82557	1.8945
Solyc01g087890.3.1	7.09313	9.27202	8.80923	21.8934	19.2561	21.025	8.18119	12.7021	8.47115	8.52296	6.76567	7.40427
Solyc01g087900.3.1	17.8697	14.2508	14.5598	20.1033	19.8179	20.2539	13.6261	18.3815	17.0757	15.3655	14.3736	13.5717
Solyc01g087910.4.1	1.68954	2.05474	1.57574	2.66594	2.26275	2.09773	1.62638	2.33592	1.59439	1.62395	1.54096	1.41905
Solyc01g087940.3.1	0.0606061	0.0207799	0.0414628	0.0214345	0.0212454	0.0214211	0.0204367	0.0210833	0.0207813	0.0642986	0.039435	0.179268
Solyc01g087970.3.1	4.07272	3.6125	2.82092	0.363542	0.524121	0.544971	4.27759	2.2918	1.80237	2.07368	3.94464	5.28248
Solyc01g087980.4.1	4.01503	2.79258	3.57087	25.6005	24.0877	20.9217	2.93988	9.7372	12.9412	3.32659	2.38856	3.84562
Solyc01g087990.3.1	0.0692502	0.08706	0.0868569	0.400031	0.428868	0.350827	0.0778385	0.192723	0.197878	0.0734693	0.0525694	0.0227597
Solyc01g088000.4.1	5.43082	5.29806	5.58013	7.37844	6.94694	6.53358	4.30528	5.81032	6.63358	4.86302	4.73384	4.91012
Solyc01g088010.1.1	0.122716	0.252453	0.31483	1.23693	0.709797	1.10603	0.372426	0.384209	0.504941	0.260386	0.0598866	0.120995
Solyc01g088013.1.1	0.0501904	0.0172087	0.034337	0.21301	0.299101	0.0532191	0.0169245	0.0698399	0.0688395	0.0177494	0.0326578	0.0494866
Solyc01g088020.3.1	7.50239	15.2069	13.4122	20.6084	21.3371	18.0499	13.239	14.9394	15.5947	12.5302	11.4331	13.1041
Solyc01g088030.4.1	2.30058	1.28063	1.34708	1.80917	2.0636	1.96588	1.69757	1.7654	2.1299	1.46445	1.70387	1.58782
Solyc01g088040.3.1	126.072	72.0732	97.299	156.426	134.775	158.952	91.5682	128.582	127.544	87.3265	103.6	94.8975
Solyc01g088050.3.1	21.8105	20.5048	18.6089	13.6936	12.0997	13.1015	18.2938	12.2946	11.6296	13.6129	20.0912	26.067
Solyc01g088060.3.1	0.720609	1.05995	0.8726	1.45269	1.19736	1.08501	1.00599	1.26344	1.05261	0.825674	0.928391	0.888129
Solyc01g088080.3.1	10.0858	10.43	10.1723	9.51787	10.4245	9.90225	9.78676	11.7179	8.97721	8.47754	9.32081	9.42127
Solyc01g088090.3.1	10.5121	7.17912	13.9285	32.2767	25.1934	31.1798	9.89636	18.0159	14.4328	10.318	7.71943	7.78411
Solyc01g088100.4.1	26.5732	39.309	34.0176	13.7388	14.9793	17.109	44.4007	33.89	28.783	31.8835	33.4419	30.8634
Solyc01g088120.1.1	0.456669	0.156577	0.156212	0.32302	0.320169	0.161409	0.307983	0.635455	1.2527	0.161497	0.594288	0.300176
Solyc01g088140.3.1	3.56172	2.98163	3.03796	4.13893	4.06997	3.98919	2.87	3.78147	2.72806	2.78088	2.78405	3.14691
Solyc01g088150.3.1	2.53731	3.1382	3.3628	2.74661	2.67915	2.75577	3.08638	3.16259	3.58224	2.32136	2.39625	2.62327
Solyc01g088160.4.1	0.605302	0.687024	0.685421	2.05957	1.86579	1.54924	1.20355	1.26342	1.50297	0.420739	0.75376	0.658553
Solyc01g088170.4.1	7.33472	15.2125	12.7375	6.76351	6.62615	5.89295	12.449	7.6836	10.5175	11.9589	11.1279	12.2336
Solyc01g088200.4.1	0.0698801	0.156827	0.104307	0.283093	0.213786	0.255971	0.102825	0.119338	0.182977	0.155015	0.117807	0.0939547
Solyc01g088220.2.1	0.301248	0.723017	0.309142	1.06542	1.16162	1.17123	0.40633	0.62878	0.413182	0.745738	0.294023	0.297023
Solyc01g088230.3.1	0.0142214	0.175538	0.116752	0.196157	0.194426	0.105557	0.158252	0.0445253	0.263325	0.181054	0.111042	0.0841316
Solyc01g088240.4.1	3.36937	3.33141	3.18962	5.29311	6.00635	5.95448	2.44849	4.48858	3.21522	3.17747	2.48129	2.91007
Solyc01g088250.4.1	7.5443	6.26914	7.56277	2.6126	3.7833	3.75904	9.34559	6.26957	5.01207	5.00246	5.69296	5.95768
Solyc01g088260.3.1	0.633086	0.488396	0.730885	0.251891	0.582559	0.587378	1.20083	0.991057	0.407025	1.1754	0.849616	0.858286
Solyc01g088270.3.1	1.11417	0.687625	0.800357	0.472859	0.585857	0.354422	1.9161	1.27906	0.458449	1.06385	0.543725	0.768983
Solyc01g088300.3.1	6.66571	6.68914	4.67147	3.14807	4.87278	3.57707	7.23654	11.0286	3.97195	4.61394	5.91079	3.24604
Solyc01g088310.3.1	5.69917	6.24818	5.60783	2.38889	3.42838	2.23818	5.26714	4.01415	4.31854	3.06053	4.80709	5.11051
Solyc01g088320.2.1	0.28988	0.364432	0.23137	0.307565	0.304851	0.512287	0.228081	0.50421	0.430722	0.239199	0.534419	0.476358
Solyc01g088330.1.1	0.407039	0.35887	0.417705	0.61696	0.489212	0.739888	0.29412	0.303426	0.418711	0.431838	0.45403	0.630663
Solyc01g088340.2.1	0.140789	0.289633	0.577914	0.896273	0.888363	0.373213	0.356062	0.146931	0.506893	0.597469	0.618357	0.347038
Solyc01g088350.4.1	1.68674	1.5398	1.26214	1.81947	1.69255	1.57241	1.57836	1.56229	1.44592	1.23774	1.59141	1.46906
Solyc01g088360.4.1	0.111678	0.028718	0.143255	0.236982	0.176168	0.266437	0.141219	0.116549	0.05744	0.0592409	0.163499	0.110111
Solyc01g088370.3.1	27.3514	33.7356	32.3726	45.6042	45.8462	48.0649	29.9829	40.2632	32.8146	30.025	30.7389	30.5079
Solyc01g088380.3.1	0.0939606	0.27166	0.151149	0.0484993	0.0454006	0.0511616	0.166983	0.20142	0.117553	0.210147	0.252814	0.320494
Solyc01g088390.3.1	2.66113	2.47405	2.28447	1.2217	1.7491	1.49225	2.53673	2.0028	1.94779	2.68753	3.82104	3.6582
Solyc01g088395.1.1	0.252499	0.233749	0.259115	0.107161	0.132769	0.133868	0.255432	0.368919	0.181817	0.16073	0.394308	0.398332
Solyc01g088400.4.1	13.8566	17.5925	16.4082	33.9745	47.3543	42.9421	24.8582	26.7631	12.6496	15.4663	16.4963	16.8635
Solyc01g088410.3.1	0.206862	0.0132987	0.0928735	0.0685882	0.122369	0.0548361	0.183107	0.202393	0.0797976	0.109733	0.0883314	0.152971
Solyc01g088430.4.1	1.8037	2.61427	4.82372	2.50816	2.14114	3.70917	5.03161	8.71316	1.27911	1.59466	3.04076	2.54635
Solyc01g088440.2.1	3.45616	1.89097	2.33933	4.21317	4.63999	4.05458	3.64509	3.68368	2.87447	3.19864	2.15315	3.19018
Solyc01g088450.2.1	3.68499	3.18612	3.12388	2.37988	1.8534	3.17118	3.13351	2.89824	2.80179	3.28625	4.37848	3.52799
Solyc01g088460.3.1	19.9326	19.6248	16.436	5.48692	4.91049	4.47197	18.488	12.5232	8.41858	10.8132	18.0824	15.4452
Solyc01g088470.3.1	55.1242	52.238	43.5031	12.6785	12.7162	12.3689	47.6337	35.7793	22.0966	30.1846	52.3442	46.4965
Solyc01g088480.3.1	10.8968	7.64926	7.6916	8.00225	9.72025	8.73104	10.3351	9.09526	8.36168	8.72339	8.95253	7.77173
Solyc01g088490.3.1	1.2567	1.11435	0.889401	2.43685	1.68618	0.91899	1.09595	1.76378	1.11443	1.19534	0.845904	1.36726
Solyc01g088500.3.1	0.893421	0.957266	0.725825	0.355473	0.156594	0.394722	1.12975	0.427348	0.34464	0.355445	0.83566	0.697372
Solyc01g088520.3.1	25.9885	43.5233	40.3393	39.0748	42.0261	38.9118	35.142	36.7991	41.2425	40.4573	40.2785	38.5005
Solyc01g088530.2.1	6.91055	8.3719	7.87959	10.0206	10.9012	9.89221	12.3116	15.5059	9.16234	7.77963	8.28113	6.54867
Solyc01g088550.3.1	3.16927	4.20028	3.95594	3.49195	3.63739	3.45745	2.92863	4.32522	5.87766	3.42702	3.55427	3.99616
Solyc01g088560.3.1	10.4743	9.46956	10.0461	16.0915	25.7645	21.8093	8.8086	17.6276	28.0802	7.42625	8.19333	10.6942
Solyc01g088570.3.1	8.15837	5.69439	6.30629	6.9277	7.60474	8.60855	6.84636	8.01669	7.32965	6.37917	7.12248	7.39104
Solyc01g088575.1.1	0.0178684	0.0183795	0.0183366	0.0189585	0.0751649	0.05684	0.036152	0.0559438	0.0183808	0.0379141	0.0348797	0.0528535
Solyc01g088590.5.1	1.4019	0.549332	1.43863	1.55825	2.73798	3.18534	1.14805	1.18438	0.618041	1.20401	0.977338	1.31642
Solyc01g088600.4.1	8.14078	11.33	8.84	2.02715	1.96558	1.74402	6.49584	5.74775	3.47786	4.94411	7.28881	7.73176
Solyc01g088610.4.1	32.0574	24.59	20.4241	2.82679	3.58938	3.42056	23.572	14.0677	11.9848	18.197	28.899	25.9138
Solyc01g088620.3.1	0.621561	0.447537	0.414601	0.214331	0.261464	0.19772	0.723098	0.632459	0.463553	0.230801	0.515655	0.520917
Solyc01g088630.3.1	1.98798	2.04484	2.30617	1.2839	2.3179	1.4664	2.57942	1.8943	0.577931	1.14625	1.85594	1.40616
Solyc01g088640.4.1	2.14162	2.44183	2.27223	4.1132	4.00819	3.89509	2.13712	3.40181	2.40466	2.43384	2.04774	2.36211
Solyc01g088650.4.1	3.74676	5.30742	5.24011	5.27018	5.52763	5.83442	4.81908	7.38472	5.506	5.64456	4.50321	6.16407
Solyc01g088660.3.1	96.5787	84.9474	97.4959	149.181	146.831	153.714	111.101	181.77	135.942	106.174	88.546	83.3649
Solyc01g088670.3.1	1.62948	3.65855	2.87686	2.32378	2.00845	1.83928	2.641	2.65142	2.12679	3.08574	2.77037	2.29765
Solyc01g088680.3.1	1.45889	1.42164	1.77291	1.14056	1.49386	0.936299	1.47584	1.80301	1.1058	1.58851	1.12414	1.40058
Solyc01g088690.3.1	1.90184	2.48741	1.84828	2.31187	2.01331	2.02996	1.79652	2.87863	2.86331	1.89746	1.95457	2.01178
Solyc01g088700.4.1	18.0183	36.3392	35.7745	54.1138	55.9891	48.3502	35.4386	37.7141	42.9015	33.4045	26.629	29.7796
Solyc01g088710.3.1	1.88725	1.83548	1.95177	3.62299	3.56013	3.46499	1.60459	2.63632	3.86762	1.41013	1.61263	1.60737
Solyc01g088720.3.1	1.12248	1.55857	1.47952	1.90608	1.93989	1.8216	1.46875	1.81667	1.55085	1.30646	1.47147	1.57892
Solyc01g088730.3.1	8.19394	9.48186	8.46121	12.6242	11.7767	13.0145	8.22005	12.4173	10.5361	8.96483	9.14705	9.22356
Solyc01g088740.4.1	3.09601	3.23112	2.99134	5.40758	5.20754	5.12582	3.23271	4.47815	3.81802	2.94849	2.9599	2.95441
Solyc01g088750.3.1	1.74099	1.87218	2.11144	2.7708	2.12218	2.97884	2.20151	2.72541	2.78812	2.28783	2.20128	2.41881
Solyc01g088760.4.1	9.91242	8.92145	13.7065	58.5351	47.3292	53.8221	8.17926	24.1307	24.4115	8.08778	6.5591	9.29716
Solyc01g088770.3.1	4.53071	3.44983	3.42166	9.03156	8.4362	9.31706	3.92858	5.58806	4.94309	3.14207	3.52232	3.98371
Solyc01g088780.3.1	0.4903	0.698296	0.696666	0.173404	0.198316	0.0799826	0.445125	0.367367	0.297443	0.53351	0.736217	0.694148
Solyc01g088790.2.1	0.377457	0.143041	0.244641	0.23186	0.605872	0.695144	0.301454	0.621985	0.388281	0.358301	0.193897	0.195876
Solyc01g088800.4.1	9.18397	12.4264	11.5235	19.421	20.1535	19.5945	11.0055	16.4948	13.4014	12.6649	10.5327	10.8442
Solyc01g088810.4.1	0.808246	0.573355	0.715021	0.887127	1.14309	0.916123	0.733052	0.523555	0.659404	0.532235	0.326425	0.329756
Solyc01g088820.2.1	4.09697	5.15064	4.04861	4.22618	3.78994	4.3442	3.79918	5.54258	3.86325	4.50757	4.51706	3.8151
Solyc01g088830.2.1	0.0905837	0.0621165	0.0929573	0.0640734	0.15877	0.0960498	0.0305453	0.0630236	0.0310604	0.0320342	0.0589408	0.0595423
Solyc01g089840.2.1	0.404497	0.208033	0.138365	0.0715291	0.0708978	0.0714842	0.0681992	0.0703571	0.0693492	0.0715235	0.0657992	0.398824
Solyc01g089850.4.1	12.5947	9.96009	6.31522	1.02973	1.39178	1.21619	13.4327	3.82123	3.60766	2.24651	6.09248	7.08981
Solyc01g089857.1.1	11.861	10.4704	8.11452	8.42105	9.55685	9.88618	11.4317	11.6086	10.4711	11.3628	9.70469	10.6765
Solyc01g089870.3.1	28.3698	28.4096	26.0802	13.7052	12.7323	12.5513	25.1935	19.4773	16.3124	18.2722	27.5868	20.5315
Solyc01g089880.3.1	18.117	10.3749	10.6803	1.15879	2.09444	1.29431	7.60394	6.90587	8.72346	5.92982	5.39253	7.91796
Solyc01g089890.3.1	7.1665	3.68574	4.99041	0.678904	1.95144	1.01772	1.61825	1.53589	3.35689	2.91906	1.93601	2.83902
Solyc01g089900.4.1	0.585282	0.751008	0.661287	1.17298	1.17817	1.09075	0.624974	0.885372	0.766264	0.646029	0.582785	0.626621
Solyc01g089910.4.1	0.603276	1.16946	1.59533	1.89562	2.56213	2.31269	1.40835	2.97846	1.40823	0.443099	1.04174	0.983733
Solyc01g089920.3.1	0.0280505	0.0288528	0.057571	0.0297618	0.0589983	0.118973	0.198634	0.0585483	0.0577096	0.148797	0.0821331	0.0276571
Solyc01g089930.2.1	0.027709	0.171009	0.0568701	0.058799	0.11656	0.029381	0.0560617	0.115671	0.0285035	0.0293972	0.0811333	0.0546408
Solyc01g089950.3.1	1.12027	1.08551	0.883042	1.18861	1.09275	0.998496	0.952612	1.37247	0.918571	1.30909	1.22017	0.928467
Solyc01g089960.3.1	0.282981	0.167589	0.263996	0.27295	0.279559	0.300057	0.373016	0.349021	0.317558	0.354807	0.267824	0.169098
Solyc01g089970.3.1	147.6	111.695	120.644	116.801	117.54	118.512	105.848	138.626	100.389	95.9989	113.862	116.16
Solyc01g089980.4.1	5.21532	7.22522	6.10854	6.07671	5.72157	5.66756	6.34628	7.46609	5.69491	5.46065	5.6499	6.36042
Solyc01g089990.3.1	0.069239	0.118699	0.118422	0.0734632	0.14563	0.0489448	0.0466956	0.120433	0.047483	0.0489717	0.157683	0.045512
Solyc01g090040.3.1	0.0734036	0.176174	0.1381	0.181724	0.385973	0.285388	0.198017	0.255353	0.188771	0.220648	0.23881	0.20506
Solyc01g090060.1.1	0.258601	0.177332	0.132688	0.320107	0.543912	0.319906	0.218004	0.0899606	0.266016	0.274356	0.126199	0.127487
Solyc01g090120.3.1	2.34905	1.92599	3.1792	1.69769	2.00493	2.23811	1.06763	1.812	1.50588	0.975196	1.36233	1.57764
Solyc01g090130.3.1	0.0827528	0.0340479	0.101905	0.0702411	0.0870265	0.0526478	0.0837141	0.0345451	0.102151	0.0877946	0.0484608	0.114229
Solyc01g090140.3.1	0.0893755	0.0551591	0.110061	0.189656	0.11279	0.113722	0.162745	0.149239	0.147101	0.22757	0.104678	0.123371
Solyc01g090150.1.1	0.0477026	0.049067	0.0244763	0.0253064	0.0501662	0.0505811	0.0723851	0.124459	0.0736057	0.126522	0.0698378	0.0470336
Solyc01g090160.4.1	0.529885	0.483105	0.803296	1.12442	0.861205	1.43019	0.487309	1.09343	0.842395	0.485509	0.517176	0.641193
Solyc01g090170.4.1	5.34961	5.2426	4.375	7.45199	6.30128	6.77358	4.81044	5.98227	4.95481	4.697	4.24773	4.99166
Solyc01g090180.4.1	16.875	8.09727	11.8721	2.21499	3.52186	3.82769	16.4991	7.03539	6.88987	17.2571	10.9094	9.09106
Solyc01g090190.3.1	45.2758	43.1991	39.6923	25.7755	27.4487	26.6391	42.3029	39.6973	34.2777	47.8687	41.5839	42.0164
Solyc01g090200.4.1	3.70826	6.0821	4.99854	3.08631	2.83207	3.0386	5.24374	4.19318	3.55427	4.36378	5.3745	4.57949
Solyc01g090210.4.1	1.31018	0.553499	0.816307	0.794347	1.05798	1.11635	0.757369	1.00108	0.746073	1.21625	0.570872	0.369086
Solyc01g090220.4.1	1.18667	1.69891	1.50026	2.20633	1.90128	2.26806	1.44507	1.82855	1.63781	1.55102	1.48135	1.77155
Solyc01g090230.3.1	1.29441	1.52748	1.58911	2.68779	2.58473	2.40823	1.30744	1.75283	1.86864	1.60286	1.26918	1.42698
Solyc01g090240.3.1	4.62385	5.07019	5.06956	0.694238	0.986293	0.78631	4.05978	2.53798	2.71476	2.22139	3.46987	3.3655
Solyc01g090260.5.1.1	0.960589	1.77772	1.53604	2.10797	1.9352	2.11892	1.54543	1.852	1.63102	1.39156	1.1597	1.47583
Solyc01g090270.4.1	14.0133	21.0025	16.7219	7.74664	7.50377	7.14356	13.9411	10.2347	11.9828	15.9322	14.73	15.821
Solyc01g090280.4.1	2.84818	3.03538	2.54043	3.03558	3.04482	2.81568	2.70362	2.83387	2.48487	2.84904	2.90946	2.68155
Solyc01g090290.4.1	3.06885	2.59313	3.07119	4.13334	4.12886	4.41581	2.75043	3.44624	3.65777	2.62081	2.49026	2.53568
Solyc01g090340.3.1	48.3457	11.267	30.0434	3.16963	6.23095	9.81969	59.2831	15.9522	38.6178	64.9724	45.9227	24.5948
Solyc01g090380.3.1	1.78177	1.49408	1.37135	2.03432	2.60702	2.15626	1.7241	2.22332	2.21139	1.86978	1.62562	1.50854
Solyc01g090390.1.1	0.5617	2.14599	1.37243	0.964902	1.65961	0.964297	1.13645	1.3399	0.770409	1.2486	0.835396	1.29225
Solyc01g090410.3.1	4.63224	3.88096	4.8878	8.44244	7.60185	7.32804	5.51745	6.15986	4.72664	3.70567	4.63052	3.29654
Solyc01g090420.4.1	1.57733	2.61534	2.26238	4.14514	3.59618	3.43543	2.37808	2.95225	2.53721	2.50369	2.1874	1.93651
Solyc01g090430.3.1	4.44068	10.0149	7.56847	3.63937	4.53717	3.27647	4.28583	4.35045	5.54759	5.87615	5.40586	6.82149
Solyc01g090440.2.1	2.76931	3.621	4.03001	0.946221	0.658154	0.613828	4.74827	2.31863	1.41631	3.46921	3.29845	3.33211
Solyc01g090450.3.1	1.05963	0.590382	0.78836	1.09617	1.16078	1.20784	0.643162	0.912329	1.14451	0.94619	0.93941	0.931584
Solyc01g090460.3.1	1.76671	2.06618	2.38423	4.00577	3.84316	3.54135	1.8362	7.2741	1.44394	2.02841	1.58261	1.69421
Solyc01g090470.3.1	2.48012	2.57805	2.5653	4.36482	4.1676	4.44557	2.60185	4.01941	2.74021	2.1718	2.34379	2.84642
Solyc01g090480.4.1	4.49438	7.69111	5.95701	7.21684	6.98405	6.18929	4.79059	7.15733	5.09468	5.30559	4.38659	5.05761
Solyc01g090490.1.1	1.92	2.23478	2.22957	1.39383	1.64721	2.08944	2.32566	2.5838	1.50728	1.68855	1.72601	1.64399
Solyc01g090500.4.1	4.47903	3.28287	3.39734	4.53419	4.33489	4.43958	2.69237	3.38727	3.21633	3.51229	3.3579	3.50951
Solyc01g090510.2.1	0.71574	1.19635	0.941071	0.593286	0.846792	0.75893	0.678801	0.88702	0.506181	0.61697	0.414778	0.396958
Solyc01g090515.1.1	0.627888	0.80731	0.563799	0.624558	0.495237	0.624166	0.277892	0.90101	0.403683	0.249804	0.574527	0.270849
Solyc01g090530.3.1	0.192346	0.356126	0.197386	0.0204081	0.0606839	0.0203953	0.233497	0.140516	0.0989308	0.040813	0.187733	0.113789
Solyc01g090550.3.1	1.50257	2.122	1.68364	5.16189	5.8509	5.46008	1.89798	3.37358	2.58167	2.65399	1.63301	1.71373
Solyc01g090560.4.1	4.76379	1.85296	4.80645	1.65649	4.54672	3.90517	6.15552	10.9459	5.60045	8.66405	3.04759	1.53935
Solyc01g090590.3.1	1.88607	1.76365	2.28063	3.85534	4.00163	3.74104	1.82792	3.10393	2.23864	1.966	1.58981	1.4955
Solyc01g090610.3.1	0.282968	0.0485103	0.120993	0.0750579	0.247985	0.0250036	0.0954184	0.0984375	0.0970274	0.0500347	0.0460302	0.02325
Solyc01g090630.4.1	0.12701	0.0653213	0.130338	0.0673792	0.111308	0.0897826	0.107071	0.0662753	0.0653259	0.157206	0.0413212	0.0834857
Solyc01g090650.1.1	0.219593	0.417866	0.349287	0.30677	0.373342	0.3221	0.236953	0.259729	0.32001	0.4077	0.346494	0.313944
Solyc01g090670.3.1	1.24486	3.12529	2.57388	1.50181	1.84736	1.60353	2.15017	2.66089	1.43233	1.43321	1.95301	1.75928
Solyc01g090680.3.1	28.5939	30.6669	26.4851	22.8523	21.7301	17.6347	22.8618	32.1113	23.793	25.1018	25.371	29.056
Solyc01g090690.4.1	1.95359	4.07238	3.56968	6.88536	6.73444	6.81494	3.17204	5.14855	4.12077	2.99041	2.53555	2.88161
Solyc01g090693.1.1	1.90778	2.5948	3.83889	39.1605	37.3947	40.0438	3.35415	13.7991	16.1196	3.54203	3.45484	3.83571
Solyc01g090697.1.1	0.453129	1.50023	1.37321	22.1306	21.8459	22.905	1.61154	7.84712	5.95034	1.99806	1.69994	2.1501
Solyc01g090710.3.1	0.996904	0.988797	1.13264	1.58659	2.00317	1.58559	1.13455	1.56059	1.35511	0.812118	1.05987	0.895163
Solyc01g090720.3.1	2.58201	2.58209	2.30269	3.29397	3.23257	3.54179	2.12485	3.15446	2.55065	1.89144	1.91007	2.06089
Solyc01g090730.3.1	0.964367	1.19543	0.938886	0.511601	0.936159	0.655488	1.21321	1.14837	0.699502	0.918187	0.880902	1.02399
Solyc01g090740.3.1	4.23527	2.09632	3.56196	27.3336	31.4794	24.2438	3.70461	14.1574	13.2012	4.49331	2.45535	2.5746
Solyc01g090750.3.1	8.24001	8.99775	8.50698	11.5144	11.2767	11.8501	8.56224	11.414	9.12122	7.62817	8.73686	7.93311
Solyc01g090760.4.1	11.0397	21.197	11.4969	2.81986	3.09597	3.98868	6.78352	7.9796	2.52362	10.3242	6.98378	12.82
Solyc01g090770.4.1	2.84175	3.53031	3.2151	3.64988	3.0299	3.53908	2.88272	3.18753	2.87465	2.22149	3.03481	3.15116
Solyc01g090780.3.1	2.44633	7.02971	5.87449	6.41874	6.45554	5.27811	5.02982	5.20673	5.52887	4.75953	3.45602	4.20706
Solyc01g090790.4.1	9.5065	7.53075	8.40386	13.0767	17.4177	16.9879	14.162	16.1446	10.819	13.8232	12.368	10.088
Solyc01g090800.3.1	1.62172	0.395077	1.00729	0.0452804	0.0448808	0.045252	3.23794	0.846232	1.66822	1.49414	1.62448	0.967801
Solyc01g090810.4.1	0.0334369	0.0515899	0.0171565	0.0532152	0.0879093	0.177273	0.0845632	0.0697911	0.0171978	0.0709481	0.0652698	0.016484
Solyc01g090840.3.1	1.82221	1.61	1.91791	1.21456	1.22841	0.767914	1.65431	1.31656	1.73027	1.28882	1.04886	0.967431
Solyc01g090850.3.1	1.32202	1.79324	1.9458	2.39739	2.2433	2.46849	1.73166	1.98433	1.77711	1.46403	1.55248	1.59429
Solyc01g090860.3.1	0.94182	3.84053	2.85978	3.16758	3.10163	3.09719	3.1167	2.95141	3.02592	3.01951	2.01475	2.44492
Solyc01g090870.1.1	1.27705	0.56296	0.84247	0.774261	0.671499	1.93444	1.56871	1.14236	0.844499	0.967751	1.06836	0.989322
Solyc01g090880.3.1	19.5097	19.0378	19.9182	15.9544	16.0242	19.0943	17.7948	22.4857	16.5154	23.0533	18.2437	17.1134
Solyc01g090890.3.1	0.0978665	0.0402663	0.120517	0.124605	0.102921	0.0415088	0.0396014	0.0817087	0.0805383	0.0415317	0.133727	0.0964941
Solyc01g090900.3.1	31.4729	25.5917	31.4922	42.4283	42.6316	39.0312	25.4073	29.5695	35.4838	27.5201	26.9262	28.3617
Solyc01g090910.3.1	6.64147	7.0236	6.24035	14.3609	13.3304	12.7572	6.09495	10.2457	9.48396	5.06408	5.47931	6.22598
Solyc01g090920.3.1	0.512479	0.437138	0.500253	0.238717	0.354915	0.596418	0.442564	0.587014	0.784332	0.238699	0.536786	0.283456
Solyc01g090940.3.1	4.9094	6.24401	5.19043	4.87948	4.67552	4.20842	5.03471	4.66804	5.07795	4.3826	5.36261	5.3774
Solyc01g090950.4.1	9.94278	16.6999	14.5592	18.1197	17.9598	14.956	16.3238	14.3755	13.9147	11.2144	13.9923	15.503
Solyc01g090965.1.1	47.8599	33.4986	24.7158	0.0656918	0.130224	0.196952	60.1284	8.07694	4.84043	25.158	66.0495	62.2672
Solyc01g090990.3.1	1.95829	1.42926	1.98005	2.38331	2.70299	2.99254	1.52219	2.02869	1.79226	1.49709	1.72862	1.71786
Solyc01g091000.4.1	0.109796	0.0752912	0.300462	1.39794	1.42409	1.0478	0.333215	3.51398	0.0752965	0.310629	0.178605	0.144342
Solyc01g091010.3.1	0.330462	1.15571	0.596853	0.238424	0.236319	0.308355	0.869182	2.85559	0.0543901	0.0280477	0.425748	0.273695
Solyc01g091020.3.1	4.19709	3.24498	3.34551	4.45315	4.46632	5.03825	3.44379	4.02722	3.46194	2.7058	3.35506	3.44397
Solyc01g091030.3.1	12.7286	6.09486	8.78314	9.87272	6.64681	7.39989	9.54633	11.5432	11.423	15.9255	15.0793	13.329
Solyc01g091040.3.1	2.3644	2.51151	2.15676	2.18072	2.32399	2.27767	2.67326	2.40304	2.57527	1.91823	2.60935	2.37695
Solyc01g091050.4.1	5.55486	4.97214	7.01201	2.17321	3.18797	1.98073	6.01722	5.79719	1.34847	4.41563	4.98982	4.24909
Solyc01g091070.3.1	4.69955	5.15228	4.97879	7.89121	7.15414	7.41353	3.88397	6.54672	4.32174	4.18458	4.16706	4.59227
Solyc01g091080.3.1	1.09353	1.56627	1.56865	2.42654	1.95378	2.19436	1.54041	1.93888	1.76596	1.39718	1.79032	1.54194
Solyc01g091090.4.1	0.269062	0.976792	0.893303	1.11672	1.14847	0.998542	0.792545	0.982798	0.805909	0.797594	0.749207	0.81147
Solyc01g091120.3.1	36.2061	39.6325	40.8856	57.9861	57.0983	54.9164	38.2244	52.3711	45.8274	31.52	33.4182	33.2891
Solyc01g091130.4.1	1.8612	2.99131	2.6859	3.67798	3.33968	3.23163	2.836	2.82862	2.95562	2.49293	3.15628	2.72971
Solyc01g091140.4.1	0.273045	0.483694	0.311333	0.225324	0.414767	0.305606	0.521743	0.427434	0.156041	0.354054	0.473771	0.343998
Solyc01g091160.4.1	2.40271	1.89477	2.18623	12.0752	10.1999	9.32459	2.15516	5.39119	5.33044	2.60858	1.77445	1.82415
Solyc01g091170.3.1	128.467	46.377	161.931	37.3885	75.2192	73.8103	178.313	158.363	121.314	140.685	82.2268	66.8875
Solyc01g091180.4.1	0.190279	0.391443	0.185501	0.141321	0.110058	0.0504402	0.163616	0.178722	0.176161	0.131217	0.139286	0.131327
Solyc01g091190.3.1	15.0226	13.2176	15.1669	13.6795	13.7917	14.7015	16.1153	13.1272	12.2701	16.2033	16.6015	14.6217
Solyc01g091200.4.1	10.5339	8.86757	11.3858	8.63276	9.06621	8.46508	12.3592	11.3661	10.6523	7.5497	10.4306	10.7886
Solyc01g091210.3.1	2.3792	2.55289	2.40642	4.54929	4.62614	4.52828	2.24234	3.51906	3.27497	2.51508	2.42238	2.64961
Solyc01g091220.3.1	26.7208	20.1821	20.218	15.8173	15.231	16.5795	20.3808	19.6535	15.7306	17.5758	22.6644	19.5052
Solyc01g091230.3.1	2.42741	4.08575	4.51403	0.421447	0.386785	0.499179	4.71775	4.17612	0.605338	1.59201	2.84304	2.26283
Solyc01g091240.4.1	5.32587	7.21182	6.20337	0.977564	1.32343	0.810154	6.47893	2.93155	3.21318	6.15102	6.77732	4.85236
Solyc01g091260.3.1	0.506812	0.440216	0.427631	0.382387	0.225039	0.597105	0.44434	0.693475	0.868908	0.35846	0.681527	1.33255
Solyc01g091270.3.1	2.15247	2.02813	3.59153	19.3686	14.4458	23.1372	2.52654	11.4719	8.19759	2.57996	2.26122	2.25189
Solyc01g091280.3.1	3.77059	3.37486	3.89583	7.67318	6.87382	7.11283	4.02292	5.62026	4.93011	3.78162	2.97598	3.46365
Solyc01g091290.4.1	0.0267177	0.0412229	0.0274178	0.0566955	0.126439	0.127485	0.0405421	0.0139416	0.0549677	0.0566911	0.0391154	0.0922006
Solyc01g091300.3.1	0.0418987	0.0517165	0.12039	0.302293	0.202688	0.257676	0.0339083	0.0961983	0.13792	0.124464	0.0817876	0.132195
Solyc01g091310.3.1	2.21301	2.2241	2.59394	3.4628	3.13866	3.79431	2.20791	3.45903	2.89258	2.01398	2.17975	2.34713
Solyc01g091320.3.1	33.1577	5.61523	25.321	2.07332	4.27314	7.4823	56.7625	13.8223	37.8895	52.0923	28.5934	14.7255
Solyc01g091330.4.1	0.766316	0.461794	0.587811	0.0985537	0.170947	0.196984	0.743896	0.444304	0.549414	0.837642	0.96703	0.572401
Solyc01g091340.3.1	0.743564	0.684649	0.639976	0.725305	0.908089	0.858375	0.831062	0.901164	0.777223	1.00517	1.04763	0.898684
Solyc01g091350.4.1	1.12945	1.63594	1.75039	2.03802	2.28668	2.19153	2.00533	2.06878	1.92849	1.65474	1.6198	1.56815
Solyc01g091360.4.1	9.40094	10.0574	10.5224	0.925901	2.66976	2.41845	9.71078	4.55365	5.20249	6.71226	9.85298	10.3251
Solyc01g091370.4.1	2.00695	2.19826	2.05954	0.356817	0.399303	0.345091	2.68873	2.7738	2.65595	1.18546	2.12823	1.62583
Solyc01g091380.4.1	1.06798	1.85816	1.46907	1.32602	1.39795	1.09629	1.34474	1.47029	1.41417	1.08484	1.23088	1.37787
Solyc01g091390.2.1	2.6878	4.22996	3.62247	4.84802	5.17269	4.16098	3.83382	4.88079	4.16574	3.79257	3.18298	2.98578
Solyc01g091420.2.1	0.324788	0.46771	0.455508	0.310143	0.557884	0.401785	0.372369	0.598824	0.356375	0.160802	0.285299	0.448327
Solyc01g091430.2.1	1.7165	0.814893	0.94849	0.420283	0.694289	0.840038	1.87002	1.58469	0.882862	1.47088	1.35315	1.10659
Solyc01g091440.4.1	0.582902	0.322848	0.690204	0.666039	0.565852	0.618077	1.22471	0.701921	0.368995	0.570846	0.481396	0.442098
Solyc01g091450.3.1	3.33517	4.13905	2.65992	1.17314	0.848259	1.16279	3.52977	2.06191	2.20951	2.9903	4.16627	3.49392
Solyc01g091460.3.1	4.2639	10.4772	9.33762	10.3797	11.4517	9.08093	9.25835	8.46897	8.97959	7.1447	6.71794	8.35286
Solyc01g091470.3.1	0.123749	0.350043	0.222235	0.328247	0.715769	0.328041	0.156483	0.129147	0.190946	0.0328221	0.0603905	0.0915101
Solyc01g091480.4.1	1.82248	3.21008	2.43772	0.923466	0.799005	0.978974	2.84574	2.20811	2.54747	2.48449	2.62357	2.68353
Solyc01g091490.3.1	5.24775	2.99117	2.77838	26.3855	17.9975	24.9513	5.81592	10.9185	9.86811	1.95039	4.66516	4.51503
Solyc01g091500.3.1	1.87274	3.12357	2.35939	2.20097	1.89674	2.389	2.79219	3.19325	2.1991	2.64096	2.47459	2.74414
Solyc01g091510.4.1	3.10657	4.08266	3.63747	3.79659	3.96151	3.90139	3.61303	4.48688	3.53532	4.32534	4.45272	4.39185
Solyc01g091520.3.1	52.1802	44.1	42.6989	27.7058	27.7464	28.886	44.8342	42.1037	37.8756	51.9564	43.3005	40.4906
Solyc01g091530.4.1	91.1149	99.3546	79.9775	8.73202	8.40855	7.67067	89.6254	49.4858	32.6284	41.8235	71.4353	80.9718
Solyc01g091540.3.1	0.27362	0.703616	0.421185	0.417325	0.197829	0.308264	0.553597	1.17792	0.299058	0.39915	0.45066	0.47212
Solyc01g091550.3.1	9.4632	8.26306	7.84808	5.42087	5.27165	4.88935	8.24037	7.74656	6.41258	7.14204	7.32313	8.11072
Solyc01g091560.2.1	0.360286	0.329415	0.287566	0.212371	0.126298	0.0424475	0.445465	0.417782	0.0823595	0.0424708	0.0781434	0.0789409
Solyc01g091570.3.1	10.4467	9.03991	7.82766	7.96119	9.28601	6.59353	7.71639	8.1336	10.1919	6.11337	8.17314	7.11207
Solyc01g091580.3.1	16.7174	15.7662	14.2613	9.42812	8.16713	8.5554	14.96	11.4833	12.084	13.6944	16.7314	15.951
Solyc01g091590.3.1	0.611228	0.314355	0.376346	0.389111	0.835633	0.453678	0.927492	1.46715	4.84141	0.389081	0.119314	2.35036
Solyc01g091600.4.1	3.74146	3.37158	4.33742	5.83447	7.22305	7.1799	3.37044	6.32401	6.59944	3.98086	3.31497	3.46574
Solyc01g091610.1.1	0.347548	0.74652	0.472043	0.52059	0.451496	0.520263	0.661807	0.672079	0.368029	0.422946	0.379119	0.503932
Solyc01g091620.3.1	13.1517	17.2773	13.7237	15.9407	15.6952	14.7207	13.3717	18.1887	17.3013	12.1545	11.5277	13.0109
Solyc01g091630.3.1	14.206	25.1836	19.9366	26.021	30.5417	23.6758	28.9851	34.2358	23.8298	18.747	17.8129	18.9589
Solyc01g091640.3.1	6.50403	5.59099	6.46333	2.94342	4.15282	3.96197	7.76123	5.83887	5.07935	6.52008	6.41929	6.22305
Solyc01g091650.3.1	8.38779	8.31362	8.64675	10.7017	11.1291	11.98	7.02758	8.78358	7.96082	7.49162	7.8327	8.6371
Solyc01g091660.3.1	2.45959	1.2228	2.27163	0.565423	0.560433	2.26027	3.44196	5.04821	0.506023	1.26123	2.64066	1.3338
Solyc01g091670.3.1	1.64296	1.18923	1.68601	0.90388	0.671927	1.7421	3.1702	3.33401	0.594655	0.839252	1.54417	1.04995
Solyc01g091690.3.1	1.66315	2.38465	2.87559	4.91955	4.05991	5.3226	1.77424	2.56674	4.07492	1.66824	2.0463	2.29576
Solyc01g091700.4.1	3.27978	10.2448	4.52888	1.15143	1.36952	0.767139	0.878263	1.08223	0.694612	1.17693	1.93009	5.75424
Solyc01g091710.4.1	3.19863	3.37851	2.72394	2.29966	1.96809	1.57939	3.20681	3.05916	2.82872	3.04909	3.80221	2.9749
Solyc01g091720.3.1	2.16736	2.09515	1.97124	2.73029	2.39364	2.37501	1.74523	2.38295	2.02073	1.70726	1.63429	1.62953
Solyc01g091730.3.1	56.1595	61.065	56.8755	87.0747	74.2973	71.3257	48.1639	65.6556	64.0347	44.7653	50.4398	52.8125
Solyc01g091740.4.1	7.41086	7.47379	7.15895	7.73121	7.85891	8.05561	8.54401	8.03661	7.68725	6.17131	6.627	6.67421
Solyc01g091750.3.1	3.79598	3.88438	4.09677	6.49407	5.83847	6.92682	4.01869	6.22388	4.01582	4.03767	4.25063	4.03288
Solyc01g091760.3.1	0.201043	0.0516984	0.0515778	0.0533271	0.158569	0.159881	0.0508446	0.104907	0.051702	0.053323	0.245277	0.24778
Solyc01g091770.4.1	17.1116	17.2026	15.3131	5.87912	5.29587	5.78614	16.9356	12.339	12.5434	13.4727	15.3697	16.5561
Solyc01g091780.4.1	9.03175	11.5729	10.7545	4.70956	4.71305	4.72477	10.4803	6.79656	7.27216	8.37291	10.3373	11.727
Solyc01g091790.2.1	2.2761	2.3412	2.25788	1.69047	1.3564	1.68941	1.91878	2.53375	1.717	0.965908	1.92531	3.21665
Solyc01g091800.3.1	12.0049	10.7601	10.4848	3.09615	3.04551	2.9532	11.3298	6.53801	7.09031	10.5653	13.1519	7.99787
Solyc01g091810.1.1	0.0391306	0.0402498	0.0602339	0.0207589	0.0205757	0.0414919	0.0197926	0.0612565	0.0201263	0.0415147	0.0572881	0.0192909
Solyc01g091820.3.1	1.05626	1.67533	1.34045	2.68627	2.30643	2.47085	1.51716	2.3225	1.70033	1.40291	1.4559	1.4946
Solyc01g091830.3.1	0.507589	1.02246	0.933261	4.42065	6.85048	4.50758	1.56185	5.25318	7.94095	0.35901	0.577985	0.875824
Solyc01g091840.4.1	1.17681	1.32655	1.00913	0.547336	0.830712	0.546993	0.831709	1.14403	1.26031	0.786735	0.645098	0.905996
Solyc01g091850.3.1	0.80883	0.831965	1.22527	6.33415	6.56179	5.47254	0.311705	2.9745	4.43746	0.776385	0.488695	1.67093
Solyc01g091860.4.1	1.96374	2.70738	2.4253	2.70495	1.87675	2.42562	3.08786	3.33657	2.54455	3.19451	2.97919	2.95525
Solyc01g091865.1.1	0.0350169	0.108055	0.0718688	0.0743064	0.0368253	0.0371299	0.283389	0.0365445	0.216126	0.148601	0.102531	0.0690516
Solyc01g091870.3.1	0.335327	0.323361	0.415803	0.348372	0.337951	0.459267	0.537101	0.240594	0.416805	1.25997	0.756845	0.461496
Solyc01g091880.3.1	4.46652	4.75079	4.65704	10.0004	9.60147	9.44361	5.10697	7.80943	6.56502	4.57721	4.89231	4.9334
Solyc01g091890.3.1	4.84183	2.7826	2.8822	4.91784	4.60263	4.82341	3.50361	5.12498	3.98808	3.54642	3.88483	3.39782
Solyc01g091900.3.1	1.71384	2.26654	2.03431	3.56976	3.38045	3.45028	2.10127	3.264	2.73791	2.11153	1.83461	1.68981
Solyc01g091910.4.1	1.31869	2.96826	2.32599	2.44571	3.15982	2.4553	2.52647	4.15054	11.8523	1.77755	1.65918	1.76578
Solyc01g091920.2.1	4.47626	5.84923	6.30874	3.93401	3.67705	4.97045	6.45228	6.39579	3.97222	4.40249	5.8502	6.9896
Solyc01g091930.3.1	0.536739	1.13324	0.739236	0.62943	0.920959	1.21314	0.971638	0.648599	0.610249	0.764249	0.840942	1.35088
Solyc01g091940.3.1	1.9174	1.71397	1.85052	1.86485	1.62034	1.85157	1.84731	1.97722	1.90194	1.8647	1.96053	1.80048
Solyc01g091950.4.1	3.72485	4.87234	4.82607	13.0293	10.6919	12.0067	3.75522	9.10598	5.72125	4.83147	3.43631	3.97028
Solyc01g092950.3.1	10.404	9.59375	10.2124	9.91885	9.80865	10.1182	9.84933	11.0377	8.8632	9.11823	10.8272	10.9802
Solyc01g093960.3.1	0.10156	0.227924	0.151595	0.146941	0.291288	0.313277	0.1401	0.308337	0.170955	0.16652	0.198249	0.154756
Solyc01g093965.2.1	10.0646	7.0339	6.7296	5.58116	5.82693	4.57368	6.20823	6.25827	5.48322	7.88742	7.87225	5.35935
Solyc01g093970.4.1	2.36481	2.7486	3.08336	3.12138	3.36429	2.727	3.52179	3.02441	3.07143	2.51554	2.84685	3.74795
Solyc01g093980.3.1	0.206223	0.0471382	0.117571	0.072935	0.16868	0.0728892	0.208619	0.07174	0.259278	0.413266	0.134185	0.0903695
Solyc01g093990.3.1	19.4492	16.0267	13.1856	1.75074	1.56461	1.77833	18.0059	7.08584	9.54433	13.8901	19.722	17.2295
Solyc01g094000.3.1	3.284	4.70351	4.61045	7.30347	7.4867	6.87952	4.45051	6.67366	5.20668	4.34686	3.99462	4.17559
Solyc01g094010.3.1	19.5337	15.829	16.1088	18.4096	41.7806	29.2452	12.9135	18.8903	16.2837	8.70119	8.43516	8.47777
Solyc01g094020.3.1	6.41732	9.71923	7.49382	0.892193	0.930862	0.727385	9.06624	3.60267	2.59501	4.81277	6.76017	6.61097
Solyc01g094030.3.1	4.18931	4.47458	4.88854	5.96445	5.71046	5.83484	5.13284	5.99861	5.36514	4.48924	4.3841	4.94988
Solyc01g094040.3.1	11.785	11.3875	10.9172	18.8059	16.1296	15.7448	6.55992	11.4164	16.0673	5.76297	7.22797	9.41442
Solyc01g094050.1.1	0.0697526	4.60382	2.23092	2.17091	2.0845	0.986157	2.64023	0.976674	2.11073	2.60242	1.38429	2.12628
Solyc01g094060.4.1	1.3797	4.11168	2.96941	2.8355	2.60774	2.30866	3.46828	2.51092	2.71215	3.0759	2.73011	3.25738
Solyc01g094070.3.1	1.45989	1.14014	1.88656	0.831849	1.08039	1.43332	2.54347	2.84966	0.806499	0.831784	2.13732	1.94588
Solyc01g094080.4.1	30.0123	34.8606	32.3579	42.1985	39.2695	40.58	33.5073	31.5641	33.4472	31.0633	37.8761	40.166
Solyc01g094090.4.1	0.744571	1.11799	1.36129	0.562986	0.423013	0.771351	1.54107	1.83099	0.255307	0.535703	1.01907	0.810073
Solyc01g094100.2.1	0.460789	0.565117	0.909352	0.996606	0.279569	0.789268	0.950212	1.84958	0.309925	0.432456	0.709202	0.401905
Solyc01g094110.3.1	0.963869	0.610116	1.39492	0.708005	0.441846	0.733766	1.27509	1.21226	0.203386	0.471966	1.03724	0.706672
Solyc01g094120.3.1	0.0367536	0.0567072	0.0754333	0.0389958	0.0579775	0.0779428	0.074361	0.0575354	0.0189037	0.0584892	0.0358721	0.0181191
Solyc01g094130.2.1	0.0931735	0.0575031	0.133861	0.118629	0.0391942	0.0395184	0.0942559	0.116686	0.0383381	0.1977	0.0363755	0.0734935
Solyc01g094140.3.1	0.21283	0.109459	0.309409	0.282268	0.223821	0.244479	0.19736	0.462738	0.29191	0.395144	0.190415	0.174871
Solyc01g094150.3.1	2.00545	2.14836	2.24767	3.74571	3.6106	3.87075	2.2204	3.12011	2.73317	2.65219	2.10618	2.32358
Solyc01g094170.3.1	0.214061	0.192661	0.210517	0.492094	0.440852	0.29318	0.451141	0.688814	0.412873	0.501519	0.322096	0.439706
Solyc01g094180.4.1	0.313815	0.322792	0.362293	0.12486	0.165011	0.395143	0.29762	0.327505	0.262286	0.27051	0.210574	0.290076
Solyc01g094190.3.1	1.99247	2.0933	1.99001	0.994838	1.06449	1.0733	1.83238	1.83476	1.70983	1.67301	2.30866	2.08009
Solyc01g094200.4.1	6.05468	6.4093	6.75185	10.6023	10.1516	10.6985	6.78079	7.79151	8.12899	6.76978	6.82623	6.72197
Solyc01g094210.2.1	4.56693	2.16964	3.43552	0.821281	0.814033	1.57997	5.12897	2.48406	3.7822	7.14459	5.85506	5.07529
Solyc01g094220.3.1	3.27661	2.32796	3.08515	6.54086	5.36413	6.35767	4.52778	5.78151	4.82999	6.95249	5.63776	5.1957
Solyc01g094230.4.1	0.608679	0.71553	0.761909	0.11355	0.105513	0.17731	0.879642	0.418834	0.440357	0.702534	0.705062	0.738637
Solyc01g094240.3.1	1.38859	1.11587	1.1578	3.77536	3.51386	4.53219	1.55837	1.87939	2.63363	0.851691	0.995291	1.21937
Solyc01g094260.4.1	0.30538	0.0376937	0.363523	0.583219	0.924914	1.20456	0.0247142	0.114733	0.0753927	0.103675	0.0715333	0.0240878
Solyc01g094280.3.1	5.92886	7.2454	5.49812	5.10748	6.00624	4.90241	4.63586	5.22248	4.14051	3.73654	5.41504	4.79992
Solyc01g094290.3.1	11.8549	19.3041	17.7539	7.27943	7.18804	5.99777	15.8567	9.31943	12.0975	15.078	15.4792	16.9434
Solyc01g094330.3.1	1.24917	2.67228	2.41438	5.36657	4.884	5.07879	1.34896	2.09546	2.73553	1.6505	1.72036	2.66732
Solyc01g094340.3.1	32.2346	48.5908	38.9322	17.9117	16.7908	17.4054	38.1936	32.9911	24.1935	32.5377	35.5896	37.4963
Solyc01g094350.4.1	3.7887	5.62803	5.51472	6.60931	7.45051	6.82205	5.45044	6.40884	5.42758	4.60643	4.83213	5.1427
Solyc01g094360.3.1	0.388435	0.378517	0.293715	0.151839	0.128999	0.195099	0.454992	0.298702	0.168242	0.195206	0.299305	0.181415
Solyc01g094370.3.1	10.2705	8.84366	10.8931	20.6328	22.391	24.5586	8.33677	17.3808	16.9041	6.55082	7.3591	7.84653
Solyc01g094380.2.1	0.235812	0.242557	0.063128	0.0326346	0.0215644	0.0108714	0.197064	0.299599	0.0210934	0.130528	0.220149	0.111198
Solyc01g094410.3.1	13.4032	20.5652	20.1493	15.8764	16.5415	14.4689	20.5786	17.2649	29.2798	21.3143	17.1869	16.8368
Solyc01g094420.3.1	8.08446	11.8372	11.6493	15.7789	15.8038	14.5716	12.4316	13.4392	11.3067	12.5023	10.423	11.0387
Solyc01g094460.3.1	11.8416	22.1585	14.0509	0.898062	1.14321	0.906298	16.5962	7.94147	6.83751	13.9717	15.9798	19.0884
Solyc01g094470.4.1	23.6468	15.7614	15.9188	17.9975	17.0429	19.2566	21.1785	19.8085	16.4112	17.9292	25.3568	26.9834
Solyc01g094480.4.1	9.5698	14.9594	13.82	17.9367	16.7376	16.2432	12.7308	17.6215	12.342	11.4409	11.6355	12.2019
Solyc01g094500.3.1	3.50244	4.90674	4.53749	1.95054	1.79999	2.10056	3.479	2.94403	2.64102	3.11054	3.52671	4.8909
Solyc01g094510.2.1	0.197717	0.355901	0.202898	0.209779	0.311892	0.157236	0.200013	0.206342	0.355926	0.262204	0.192975	0.389888
Solyc01g094520.3.1	3.497	3.59702	3.99126	6.24424	5.38185	5.60725	3.41683	4.82453	3.77275	3.43859	3.22998	3.8348
Solyc01g094530.4.1	2.48393	2.40168	2.66555	4.1264	4.10491	3.80776	2.82868	3.93288	3.1465	2.68045	2.0711	2.15521
Solyc01g094540.4.1	8.14618	8.36355	6.86239	5.2246	6.15345	6.20435	4.78151	6.40789	5.09665	5.07908	6.74928	5.48449
Solyc01g094550.3.1	2.80641	3.31838	3.85008	5.22209	6.17465	6.17178	3.0663	4.78259	9.30606	2.73453	2.11432	2.34489
Solyc01g094560.4.1	8.99117	7.48326	6.23678	13.0673	10.4518	10.8605	6.72678	9.10359	7.48378	5.291	6.80409	7.61375
Solyc01g094570.3.1	1.71263	3.12758	2.76314	11.7967	10.2286	9.177	3.95609	9.03231	8.8935	4.62503	3.95095	4.35247
Solyc01g094580.3.1	2.19936	3.56888	2.91954	3.88738	3.59914	3.70683	3.81261	4.18523	3.74191	3.91492	3.61184	3.56589
Solyc01g094590.4.1	1.15661	1.18969	1.21272	2.16088	1.98316	3.066	1.50071	1.9418	1.31909	1.46715	1.12887	1.0908
Solyc01g094600.2.1	0.227249	0.62333	0.388673	0.669758	0.398308	0.589018	0.56195	0.316217	0.5974	0.348247	0.271087	0.47302
Solyc01g094610.4.1	1.61647	2.21694	1.68186	0.547874	0.779143	0.547531	1.9305	1.17152	1.2933	1.02421	1.4024	2.4571
Solyc01g094620.3.1	1.53202	5.38767	4.41906	6.43056	7.24469	5.14506	4.65469	4.5778	5.36409	4.59604	3.34922	3.7049
Solyc01g094630.3.1	1.1483	0.991978	1.1922	1.77994	1.83028	1.95481	1.03912	1.59162	1.37041	1.10881	1.02007	1.12335
Solyc01g094640.4.1	6.27611	9.87943	9.6409	11.7667	13.0696	11.6357	8.5755	10.3808	8.94411	7.89613	6.79356	6.77087
Solyc01g094650.4.1	0.173401	0.196197	0.142356	0.082791	0.191474	0.137898	0.105249	0.135724	0.187292	0.0919829	0.101545	0.11113
Solyc01g094660.3.1	1.59077	3.16962	3.06983	4.88299	5.25023	5.04436	3.36524	4.49497	5.22819	3.31168	2.23127	2.56477
Solyc01g094670.4.1	5.20801	5.26175	6.79343	8.0062	6.57238	6.97035	6.08806	6.61888	6.04786	5.94279	6.00936	6.11633
Solyc01g094680.4.1	3.73109	4.37051	4.46499	4.59145	4.48904	4.53449	4.6476	5.88378	5.70264	4.64104	3.93263	3.73292
Solyc01g094690.4.1	29.4049	28.8368	24.3759	11.8291	10.9142	9.53357	25.4327	17.9265	17.4407	23.6018	29.9867	29.6342
Solyc01g094700.4.1	51.0388	41.8951	49.6521	64.33	69.0886	55.6383	29.5062	44.3255	29.2666	22.3056	17.3891	19.2204
Solyc01g094720.3.1	20.2289	21.6274	17.8925	3.91409	4.24675	4.47504	20.1875	11.2568	12.3292	18.8603	22.6035	19.7058
Solyc01g094723.1.1	0.370208	0.465419	0.253273	0.0436438	0.432586	0.0436164	0.707406	0.300501	0.126941	0.349123	0.682511	0.405574
Solyc01g094727.1.1	0.188738	0.533877	0.314736	0.125158	0.124054	0.150096	0.596659	0.147729	0.121344	0.200238	0.322371	0.348922
Solyc01g094750.4.1	8.65963	9.66081	9.50403	2.13738	1.95343	1.74767	9.34247	6.11595	1.61473	3.13643	5.77081	5.23641
Solyc01g094760.3.1	1.24521	1.35798	0.815968	0.477534	0.473319	0.524958	0.910607	1.00205	0.756203	1.49616	1.43498	1.67151
Solyc01g094770.4.1	7.79086	7.29503	7.90661	18.7055	18.6411	18.6938	6.77759	12.9253	9.91446	8.99664	6.80064	5.9641
Solyc01g094780.4.1	0.67501	0.469133	0.48676	1.95501	1.6116	2.08919	1.12578	1.33276	0.882032	1.52905	0.997134	1.1692
Solyc01g094790.3.1	34.8761	36.6102	26.6546	73.4206	67.1418	68.1113	71.4021	101.618	72.037	133.725	114.89	128.674
Solyc01g094800.4.1	5.05086	13.6448	11.1144	18.8736	18.3838	17.3871	11.905	13.6138	14.1281	12.0422	8.59817	10.667
Solyc01g094810.3.1	3.44192	3.03672	3.3991	9.7486	10.2684	10.0479	3.26337	5.51586	5.14056	3.52939	3.40153	3.23746
Solyc01g094820.3.1	1.39702	1.88176	2.12768	3.59975	3.01996	3.9737	1.89555	2.60351	2.60043	1.99971	1.94788	2.3941
Solyc01g094830.4.1	3.60998	5.24635	4.46934	1.49436	1.62498	1.26144	5.97586	3.51059	3.72053	4.49	4.35086	4.8267
Solyc01g094840.3.1	3.11858	3.3326	2.37843	3.37322	3.21583	3.2167	3.5108	2.7734	2.95836	4.69896	5.44802	5.4079
Solyc01g094850.3.1	0.819999	1.49645	0.787196	1.01035	1.02925	0.729242	0.561936	0.938588	0.952353	0.420948	0.748698	0.547693
Solyc01g094860.4.1	1.45848	2.3356	2.25971	1.68703	1.79244	1.58287	1.34813	1.65342	1.75329	1.38957	1.74727	1.59592
Solyc01g094870.3.1	0.0621763	0.0319774	0.0638055	0.0659696	0.0490405	0.0659282	0.0943478	0.0648887	0.0319796	0.0824556	0.0455138	0.0459782
Solyc01g094880.3.1	2.53789	4.11505	3.89697	3.86333	3.65174	3.85759	3.97437	4.59592	3.29227	3.09374	3.10848	3.42988
Solyc01g094890.4.1	20.2162	19.534	20.8871	8.33647	8.00791	8.58834	21.2068	14.608	17.3175	21.6565	21.0041	22.0972
Solyc01g094900.1.1	0.133638	0.183281	0.365707	0.330847	0.42162	1.98384	0.540763	0.697342	0.549882	3.92259	1.60868	1.2298
Solyc01g094910.3.1	7.26249	5.5463	8.4275	13.3026	17.8261	24.0784	16.7337	17.1411	10.9581	60.353	37.2243	33.0802
Solyc01g094915.1.1	0.172104	0.498894	0.289004	0.365208	0.361985	0.348389	0.284896	0.473523	0.337984	0.547769	0.488659	0.663336
Solyc01g094920.3.1	37.8401	34.685	31.8324	23.0124	27.8876	24.0104	28.2061	38.5228	75.1842	28.1916	24.6838	30.9612
Solyc01g094930.3.1	6.07863	6.66771	6.8812	7.03397	6.92694	6.72743	5.77453	7.4292	6.59001	5.83431	6.11361	6.60677
Solyc01g094940.4.1	13.1105	15.9948	10.7633	19.6545	17.5466	17.6503	15.823	21.4699	13.9427	19.4177	21.8234	29.0947
Solyc01g094950.3.1	84.2709	83.8966	75.7768	127.645	130.849	120.833	69.2414	109.835	137.15	95.0689	75.5879	87.2624
Solyc01g094960.3.1	2.50168	1.73287	2.63873	1.76058	2.79739	2.16912	1.95412	2.34643	1.6939	1.71341	1.61955	1.54865
Solyc01g094970.4.1	2.75758	0.958991	2.37167	2.04807	3.57666	2.53411	1.19555	1.74043	1.28325	1.82501	1.11503	1.19114
Solyc01g094980.1.1	0.0915086	0.188252	0.156511	0.0323638	0.0641564	0.129374	0.0925716	0.159168	0.0627551	0.226529	0.0595426	0.0300751
Solyc01g094990.2.1	0.485344	0.395938	0.635458	0.745796	0.668812	0.869549	0.237026	0.419186	0.482045	0.639204	0.653384	0.51154
Solyc01g095000.3.1	27.8874	18.1683	21.2119	19.043	15.3796	20.5414	28.4996	22.2988	21.9793	34.6911	32.1927	24.8747
Solyc01g095010.4.1	2.72404	2.49171	2.39884	4.21034	3.34053	4.16772	3.15617	4.12168	2.72459	1.71001	2.29072	2.26763
Solyc01g095020.3.1	2.53855	5.36684	4.70053	8.23281	7.79251	6.4678	4.77253	5.22017	5.21261	4.28419	3.75955	4.39708
Solyc01g095030.3.1	3.22845	2.56833	3.25721	5.523	5.29623	5.66057	2.93569	4.71322	3.31481	4.41934	3.09791	2.29499
Solyc01g095040.3.1	7.64243	11.9181	10.283	14.5034	13.7373	13.9813	9.19118	14.4883	9.77636	9.28251	8.37152	9.17652
Solyc01g095050.3.1	51.9692	36.3089	42.9268	99.0657	100.361	98.1379	42.4518	88.7673	76.6084	46.1116	42.7109	37.7168
Solyc01g095060.4.1	4.71248	7.75563	6.49401	12.2857	11.4693	9.27986	6.4017	10.1172	9.0027	10.142	5.91359	8.62901
Solyc01g095070.4.1	7.99878	8.79185	6.42868	5.89568	4.42926	5.55422	14.0352	5.9653	9.84829	15.1511	14.923	14.5693
Solyc01g095080.3.1	0.321547	0.18191	0.181485	1.5523	1.77531	0.579616	0.0813206	0.201345	0.198461	0.187626	0.109842	0.174371
Solyc01g095090.3.1	0.269846	0.410313	0.258857	0.255189	0.185076	0.205267	0.391668	0.244886	0.199137	0.367194	0.492396	0.416445
Solyc01g095100.4.1	3.08664	5.5176	3.38279	3.37034	3.62423	3.30468	4.63827	6.44259	5.4255	2.3527	3.50984	4.34343
Solyc01g095110.4.1	1.78507	2.57839	2.22159	1.491	1.93717	1.06721	1.53685	1.78367	1.25022	1.34985	1.76079	1.94727
Solyc01g095120.3.1	5.99295	5.60699	6.01719	4.1704	4.7885	4.33072	4.94987	6.11934	5.24132	4.35026	5.00459	5.20717
Solyc01g095130.4.1	1.8748	1.2888	1.39056	1.07337	1.12246	1.15142	1.38957	1.79192	1.2507	1.0142	1.34067	1.64718
Solyc01g095140.4.1	11.772	16.6724	18.0904	75.0041	306.576	210.758	11.6096	133.845	243.713	1.94556	0.577372	5.541
Solyc01g095150.3.1	14.826	16.7221	15.7431	73.7328	164.585	183.427	10.3269	86.5637	196.027	5.58723	5.06557	10.4791
Solyc01g095160.3.1	0.678587	1.17787	0.892222	0.674988	0.713633	0.764507	0.707923	0.708191	0.588976	0.584944	0.579523	0.669071
Solyc01g095180.2.1	15.4369	13.1907	14.81	15.6109	17.291	17.0504	12.7288	12.0408	11.7029	18.1687	15.3805	13.0007
Solyc01g095190.2.1	0.585132	0.526635	0.300232	0.426821	0.192297	0.387776	0.665921	0.343495	0.489053	0.271592	0.67818	0.540869
Solyc01g095200.3.1	44.3204	44.5531	42.6876	105.762	102.432	98.0067	30.0599	62.6397	62.4426	37.9934	31.5729	35.6157
Solyc01g095210.3.1	1.66978	2.27356	2.45062	2.43946	2.44908	2.95614	2.7379	2.39949	2.3537	2.24287	2.14648	2.37281
Solyc01g095220.2.1	3.46259	2.57025	2.69246	1.62861	1.59546	1.57081	1.75141	2.03035	1.78094	2.68889	2.70015	2.48133
Solyc01g095230.4.1	2.02518	2.46014	2.23812	3.90856	3.49823	3.43971	2.31754	3.3281	2.37548	1.95413	2.1376	2.14135
Solyc01g095240.3.1	3.01509	4.56078	4.50464	3.95175	5.87531	3.4321	5.11342	3.19289	4.88037	2.35205	2.94277	1.87986
Solyc01g095250.1.1	1.17361	1.70103	0.656926	0.396204	0.392707	0.169695	0.431725	0.334039	0.439005	0.169789	0.260333	0.368185
Solyc01g095260.1.1	0.160576	0.220225	0.109855	0.227163	0.0562895	0.11351	0.054147	0.223441	0.11012	0.0567863	0.104483	0.0527746
Solyc01g095270.3.1	6.19495	7.06674	7.32142	10.2332	12.4431	9.106	5.9699	10.4179	7.00683	6.21418	5.64519	6.00675
Solyc01g095280.4.1	7.43616	8.15879	7.60982	3.1121	4.50748	3.30727	6.07028	4.83957	3.85657	4.63492	5.24176	5.30543
Solyc01g095290.4.1	1.63301	2.21558	1.73748	1.31808	1.14841	1.13666	2.24993	1.58924	1.4325	1.31798	2.19031	2.12376
Solyc01g095300.3.1	4.03426	6.62243	6.04766	8.54013	7.2672	7.08995	6.87244	6.60233	6.55281	5.68953	5.6189	5.70983
Solyc01g095310.1.1	0.315846	0.433173	0.486183	0.837788	1.05183	1.00472	0.21301	0.384562	0.487354	0.390937	0.411028	0.415222
Solyc01g095320.4.1	506.693	224.79	540.091	235.888	509.289	334.107	751.591	592.777	468.834	1363.45	853.181	168.543
Solyc01g095330.2.1	1387.35	321.779	854.869	380.392	795.717	626.854	1179.2	1114.29	744.538	2178.56	1533.97	280.686
Solyc01g095360.2.1	0.750099	0.557234	0.641462	0.265287	0.175297	0.13256	0.800969	0.782822	0.385804	0.972645	1.01682	1.10937
Solyc01g095370.3.1	4.95717	5.76946	4.66703	4.58405	4.44794	4.14717	5.82754	5.34745	4.89659	5.7256	5.65205	6.57665
Solyc01g095390.3.1	1.75295	2.19168	2.09352	2.11643	2.1931	2.09908	2.09434	2.52333	3.17117	2.0361	1.93214	1.59427
Solyc01g095400.4.1	9.70263	11.2823	11.1668	25.5929	24.1271	23.0868	8.9257	16.5302	14.9315	12.2623	8.97945	10.062
Solyc01g095410.3.1	39.213	26.8551	31.5084	150.669	140.842	140.481	33.3339	76.1555	76.701	39.218	38.0261	36.6715
Solyc01g095420.3.1	5.17081	4.81127	5.4938	7.2698	7.12878	8.33081	3.60431	7.41764	5.35667	3.93508	4.20863	4.46776
Solyc01g095430.3.1	166.139	168.532	146.124	41.6432	40.3598	32.4441	144.707	85.7845	101.338	141.366	176.378	179.008
Solyc01g095450.4.1	2.15901	3.12552	2.27712	0.318156	0.357395	0.423942	1.13249	2.14888	0.287897	0.50901	1.32677	1.22205
Solyc01g095460.3.1	4.0758	5.53753	5.65135	44.609	42.3052	38.472	3.94675	22.0869	22.7645	7.55373	4.42478	5.72352
Solyc01g095470.3.1	5.45609	5.78859	6.43725	133.172	104.166	114.269	7.486	47.9823	34.8012	5.51122	7.10297	5.37153
Solyc01g095480.4.1	2.93165	3.04029	2.82714	3.80079	3.8855	3.50884	2.23444	3.89778	3.01572	2.09624	2.62616	2.4629
Solyc01g095490.3.1	2.11619	1.77816	2.09007	10.4886	9.19446	9.07035	1.46738	4.42738	4.8443	1.52837	1.51271	1.84161
Solyc01g095500.3.1	0.45135	0.46426	1.06531	0.335221	0.664524	0.526445	1.41544	1.1776	0.789298	0.28731	0.572683	0.534025
Solyc01g095510.3.1	0.527347	0.588178	0.606366	2.28527	2.98673	2.90364	0.758432	1.68421	1.16337	2.06939	1.42628	1.07123
Solyc01g095515.1.1	0.751246	1.06251	0.578198	0.298904	0.197511	0.497861	0.474983	0.196005	0.482992	0.398508	0.824881	0.74071
Solyc01g095530.2.1	37.3122	11.9542	12.4644	1.57612	2.38927	2.96496	26.6075	6.93075	10.8764	57.8485	54.5833	29.8964
Solyc01g095540.3.1	1.19289	1.62474	1.42677	0.98635	1.03821	1.34339	1.64784	1.65705	1.28634	1.41395	1.47744	1.78453
Solyc01g095550.2.1	0.114232	0.151071	0.368423	2.06042	1.68184	3.73758	0.247627	1.56683	0.671473	0.380889	0.222985	0.14481
Solyc01g095560.3.1	0.996885	1.13334	1.29222	1.55872	0.938014	1.39084	1.06154	1.14989	0.809582	1.61426	1.17781	1.34503
Solyc01g095570.3.1	3.68662	3.34982	2.72242	1.37826	1.11596	1.51319	4.59009	2.81637	2.86072	6.35697	5.85712	5.58317
Solyc01g095580.3.1	22.5626	25.928	23.2559	3.4996	4.47046	3.52756	37.7823	19.615	19.1439	34.1034	31.6793	30.026
Solyc01g095590.3.1	6.54199	8.95398	8.5707	3.21295	3.10104	3.40753	8.57391	6.10871	5.69426	6.42541	6.15243	5.79739
Solyc01g095600.4.1	0.456481	1.09054	0.619553	0.624943	0.541999	0.515254	0.431991	0.599336	0.439276	0.546782	0.445533	0.653341
Solyc01g095610.4.1	4.01905	6.52583	4.46315	2.54332	2.38502	1.71985	3.09287	2.86117	2.11144	2.48221	3.71252	5.33548
Solyc01g095620.3.1	55.1741	52.6711	53.0401	35.6835	50.3505	38.2305	41.5919	39.2118	44.6763	41.1614	37.4512	41.4041
Solyc01g095630.3.1	7.87334	9.41642	9.62772	17.409	18.3202	16.0834	38.3189	39.7685	65.1755	15.5003	18.7373	19.5805
Solyc01g095640.2.1	0.548772	0.903149	0.281576	0.11645	0.173134	0.290943	0.333088	0.229085	0.338705	0.291103	0.374927	0.649291
Solyc01g095650.4.1	0.239933	0.440706	0.386917	0.136377	0.189243	0.190808	0.286063	0.330885	0.16748	0.209095	0.326177	0.380198
Solyc01g095670.4.1	28.0304	29.4341	25.9184	10.046	9.56344	9.20819	35.2586	22.1445	21.418	32.9914	33.8236	31.6993
Solyc01g095680.2.1	13.9089	15.3302	13.7525	10.9658	10.5274	10.0762	10.9894	12.2059	6.85102	5.51478	12.743	10.0902
Solyc01g095690.2.1	6.46963	14.6668	9.166	1.41726	1.15088	1.27986	11.0382	5.0555	3.46001	9.28833	9.26749	10.7743
Solyc01g095700.3.1	48.5717	41.0672	45.3583	27.2555	29.395	24.8797	83.9088	59.452	55.9738	56.6205	54.5433	48.4628
Solyc01g095710.3.1	1.38944	3.98637	3.24057	3.75863	3.39337	3.28141	3.89149	3.45138	2.8881	3.9959	3.239	3.65133
Solyc01g095720.3.1	1.64314	1.31913	1.61765	17.0653	17.1395	13.4001	2.89201	5.77184	4.97458	6.53365	4.51131	4.4388
Solyc01g095730.4.1	1.48724	3.89032	3.35547	5.085	4.84181	4.11978	3.80088	3.6835	3.75151	3.06888	2.56976	3.04151
Solyc01g095740.4.1	9.43302	17.1964	11.9258	8.06539	8.26328	7.7462	7.70355	8.38296	6.46208	5.50747	7.78732	9.89157
Solyc01g095750.2.1	0.499382	0.0513666	0.592998	0.575264	0.997828	0.771581	0.151555	0.335036	0.198142	0.17408	0.208888	0.126612
Solyc01g095770.3.1	0.0397323	0.0817376	0.108729	0.0281042	0.0139281	0.0280866	0.0937858	0.0552875	0.0681194	0.0562041	0.0129265	0.0130584
Solyc01g095790.4.1	17.7139	24.1073	22.3852	69.911	55.5872	62.4797	21.0362	55.2252	31.032	22.753	17.2081	19.9773
Solyc01g095800.3.1	7.04132	9.81458	9.15885	5.97196	5.28252	5.98011	9.97009	8.06228	6.53967	9.24274	8.08716	7.89331
Solyc01g095810.3.1	0.203108	0.0696391	0.20843	1.72399	1.49518	1.47165	0.547912	0.423936	0.17411	0.251396	0.198236	0.133506
Solyc01g095860.3.1	0.0243123	0.0250077	0.0249494	0.103182	0.0511358	0.103118	0.0245947	0.126865	0.0750284	0.0257936	0.0474584	0.0479427
Solyc01g095870.3.1	0.0404041	0.055413	0.0138209	0.0285794	0.0141636	0.0142807	0.0272489	0.0702778	0.0138542	0.0142886	0.013145	0.0398374
Solyc01g095890.4.1	2.12644	3.17636	2.98844	4.04369	3.72847	3.6847	3.42443	3.89585	3.71137	3.55402	2.96055	2.98691
Solyc01g095895.1.1	1.38145	4.73653	4.9145	5.08118	5.81116	3.51553	4.61173	4.61347	4.68949	5.1785	2.92134	3.63219
Solyc01g095900.4.1	11.1073	29.6574	21.9325	23.8268	19.9239	15.6273	28.1748	17.6266	25.0004	23.934	20.9246	19.0786
Solyc01g095905.1.1	0.0566327	0.0873789	0.0290583	0.0600878	0.0297787	0.0900752	0.0572906	0.0295516	0.087385	0.0300416	0.138186	0.0558385
Solyc01g095920.4.1	0.103796	0.0800736	0.186402	2.20257	1.41903	1.45829	0.0262504	0.514539	0.240238	0.02753	0.0759798	0.0255851
Solyc01g095930.4.1	9.5973	4.67149	9.37393	114.302	103.831	96.9851	3.12068	34.6982	23.3767	6.30923	2.25815	2.88951
Solyc01g095950.1.1	0.0445461	0.0458203	0.0457134	0.378111	0.234234	0.0944684	0.0450636	0.185958	0.0458235	0.0472602	0.0434777	0.0439214
Solyc01g095960.4.1	0.109754	0.16934	0.675781	0.135859	1.92371	0.252151	0.629166	2.08085	0.376338	1.00916	0.33922	0.414825
Solyc01g095970.3.1	1.87878	2.39477	2.24472	4.45788	5.38651	5.00048	2.32236	3.33383	5.31899	1.90709	1.92356	1.93785
Solyc01g095980.3.1	6.88032	6.71633	5.69002	2.30454	2.2842	2.43183	8.0657	3.87182	4.55188	5.98274	9.00641	7.82136
Solyc01g095990.3.1	24.2719	27.6849	27.862	34.249	33.988	31.6886	24.3553	32.8276	50.0704	21.4612	20.5993	24.5637
Solyc01g096000.2.1	11.4992	7.83793	8.24617	16.2187	16.4155	14.7395	10.5116	19.2785	11.3064	9.65208	7.61751	6.87563
Solyc01g096010.4.1	4.34334	9.5318	7.60765	5.86924	5.37109	5.67804	7.13456	5.58851	4.86811	4.653	6.9249	6.13769
Solyc01g096020.4.1	3.44867	3.62793	3.61947	7.44287	7.83053	7.34125	2.98656	6.62564	4.42101	2.75795	3.13646	3.45182
[truncated: 22,369 more rows]

## Sheet: TableS4
Table S4. Network topology metrics for soft-thresholding power selection
	Soft-thresholding power (β)	Scale-free fit index (R2)	Slope of log(k) vs. log(p(k))	Truncated R2	Mean connectivity	Median connectivity	Maximum connectivity
1	1	0.631086	1.13756	0.831223	5946.82	5902.81	9485.64
2	2	8.00428e-06	0.000966726	0.166754	3687.35	3660.36	7386.29
3	3	0.774003	-0.368096	0.735005	2593.37	2418.59	6150.66
4	4	0.874615	-0.537618	0.841482	1955.68	1675.69	5300.93
5	5	0.879237	-0.630594	0.850536	1541.82	1191.68	4667.46
6	6	0.88196	-0.695612	0.858885	1253.71	872.556	4170.98
7	7	0.879951	-0.747742	0.865045	1042.99	650.819	3775.37
8	8	0.87542	-0.787813	0.869632	883.118	493.493	3446.77
9	9	0.867541	-0.826947	0.869875	758.331	380.556	3168.41
10	10	0.861552	-0.859455	0.873377	658.712	298.38	2929.03
11	12	0.847961	-0.915407	0.877247	510.832	189.208	2537.36
12	14	0.841168	-0.960308	0.882079	407.587	124.88	2229.56
13	16	0.823985	-1.0064	0.874578	332.402	86.2412	1980.89
14	18	0.81716	-1.04228	0.876352	275.855	60.5205	1775.68
15	20	0.817302	-1.07151	0.883829	232.223	43.8496	1603.49

## Sheet: TableS5
Table S5. Gene distribution across WGCNA co-expression modules
Module color	Gene count
Turquoise	11055
Blue	7946
Brown	1325
Yellow	596
Green	459
Red	333
Black	290
Pink	285
Magenta	265
Purple	234
Greenyellow	233
Tan	232
Salmon	204
Cyan	204
Midnightblue	162
Lightcyan	157
Grey60	126
Lightgreen	118
Lightyellow	75
Royalblue	68

## Sheet: TableS6
Table S6 Pathogenic bacterial and fungal strains used in this study
Species	Strain	Main Host	Disease	Optimal Temperature	Source
Burkholderia glumae	BGR1	Rice	Grain rot	37 °C	Laboratory collection [1]
Pectobacterium carotovorum subsp. carotovorum	PCC21	Cabbage	Soft rot	28 °C	Laboratory collection [2]
Pseudomonas syringae	pv. tomato DC3000	Tomato	Bacterial speck	28 °C	Seoul National University, South Korea [3]
Ralstonia solanacearum	GMI1000	Tomato	Bacterial wilt	28 °C	Laboratory collection [2]
Fusarium oxysporum		Tomato	Fusarium wilt	28 °C	Dong-A University, South Korea [4]
Fusarium fujikuroi		Rice	Bakanae disease	28 °C	Soonchunhyang University, South Korea [5]
Botrytis cinerea		Strawberry	Gray mold	18 °C	Chonnam National University, South Korea [6]
Colletotrichum scovillei	KC05	Pepper	Anthracnose disease	25 °C	Laboratory collection [7]
1. Lim, J.; Lee, T.H.; Nahm, B.H.; Choi, Y.D.; Kim, M.; Hwang, I. Complete Genome Sequence of Burkholderia glumae BGR1. J. Bacteriol. 2009, 191, 3758–3759. DOI: 10.1128/JB.00111-09
2. Jung, H.; Park, J.; Kim, N.; Seo, Y.-S. Understanding the Impact of Salt Stress on Plant Pathogens Through Phenotypic and Transcriptomic Analysis. Plants 2025, 14, 97. DOI: 10.3390/plants14010097
3. Namgung, M.; Kang, S.; Park, D.; Kim, J.; Kim, J.-G. Pseudomonas syringae pv. tomato DC3000 Improves Escherichia coli O157:H7 Survival in Tomato Plants. J. Microbiol. Biotechnol. 2019, 29, 1975–1981. DOI: 10.4014/jmb.1906.06042
4. Jung, B.; Lee, J.; Kim, H.; Lee, Y.-W. Effects of β-Estradiol on the Phytopathogenic Fungus Fusarium graminearum. Plant Pathol. J. 2025, 41, 179–188. DOI: 10.5423/PPJ.OA.08.2024.0136
5. Choi, J.-H.; Lee, S.-H.; Kim, H.-K.; Lee, T. Species Composition of and Fumonisin Production by the Fusarium fujikuroi Species Complex Isolated from Korean Cereals. Int. J. Food Microbiol. 2018, 267, 62–69. DOI: 10.1016/j.ijfoodmicro.2017.12.020
6. Kim, G.; Son, D.; Choi, S.; Liu, H.; Nam, Y.; Sang, H. Monitoring of Benzimidazole Resistance in Botrytis cinerea Isolates from Strawberry in Korea and Development of a Detection Method for Benzimidazole Resistance. Plant Pathol. J. 2023, 39, 614–623.
7. Mannaa, M.; Han, G.; Kim, N.; Park, A.R.; Kim, J.; Park, J.; Lee, S.Y.; Seo, Y.-S. Taxonomy-Guided Selection of Paraburkholderia busanensis sp. nov.: A Versatile Biocontrol Agent with Mycophagy against Colletotrichum scovillei Causing Pepper Anthracnose. Microbiol. Spectr. 2023, 11, e02426-23. DOI: 10.1128/spectrum.02426-23

## Sheet: TableS7
Table S7 Primer pairs of DEGs used for qRT-PCR validation.
Gene name	Primer sequence (5' to 3')
Solyc11g005330.2.1	F: CATTGTGCTCAGTGGTGGTTC
	R: AGGTGCTAAGTGATGCAAGG
Solyc02g077590.1.1	F: GCTTCAGCTCGAATAACAAGC
	R: AGGCTTTGACTTTTCCATCG
Solyc08g014570.3.1	F: GGGTTTCATCCACAATCAGG
	R: GAAAATCCACAGACCCACAAA
Solyc01g102850.3.1	F: TTGGCAACAAAAATAGGCAAG
	R: TGCAATTCTTTGCACCCTTT
Solyc02g070920.3.1	F: AAACTCTGGATCTAACCCTGGA
	R: AAGGAAAAAGAGCGCCAACT
Solyc09g009420.1.1	F: ACGAACGAACGTGAAAATCC
	R: TGCACGTTGATCATGTCTGA
Solyc09g083090.4.1	F: AAGAACCACCAGTTCCGATG
	R: AAACAACGGCCAAGGTACAC
Solyc12g008800.3.1	F: TGAAAATGGGGAGGAAGTGT
	R: TCAAGTTGCACTCCAAAAAGC
Solyc04g082970.4.1	F: CCCTGCAGCTCCTCAGTATT
	R: CGCTGGAATTTGGGAGTATG
